# Supplementary material for: Bulk- and single cell-RNA sequencing reveal KIF20A as a key driver of hepatocellular carcinoma progression and immune evasion
Source: Front Immunol. 2024 Nov 1;15:1469827. doi: 10.3389/fimmu.2024.1469827 (PMC11563802; doi:10.3389/fimmu.2024.1469827)
Supplement: Supplementary file 2 [file Table1.xlsx]

## Sheet: Sheet1
ID	Tissue	Number		Type
		non-tumor	tumor
GTEx-liver	Liver	110	0	bulk RNA-seq
TCGA-LIHC	Liver	50	371	bulk RNA-seq
GSE121248	Liver	37	70	bulk RNA-seq
GSE84402	Liver	14	14	bulk RNA-seq
GSE45267	Liver	39	48	bulk RNA-seq
GSE101685	Liver	8	24	bulk RNA-seq
GSE112790	Liver	15	183	bulk RNA-seq
GSE14520	Liver	241	247	bulk RNA-seq
GSE214846	Liver	65	65	bulk RNA-seq
GSE174570	Liver	57	57	bulk RNA-seq
GSE60502	Liver	18	18	bulk RNA-seq
GSE17856	Liver	52	43	bulk RNA-seq
GSE76427	Liver	52	115	bulk RNA-seq
GSE45114	Liver	25	24	bulk RNA-seq
ICGC-JP-HCC	Liver	0	231	bulk RNA-seq
FPH	Liver	21	66	PCR
FPH	Liver	30	30	IHC
GSE149614	Liver	8	10	scRNA-seq
IMvigor 210	urothelium	0	298	bulk RNA-seq
GSE78220	melanoma	0	28	bulk RNA-seq

## Sheet: TCGA-LIHC clinical
id	Age	Gender	BMI	fustat	futime	AJCC_T	AJCC_N	AJCC_M	AJCC_stage	Grade	HBV	Alcohol	recurrent	child_pugh_grade	AFP
TCGA-DD-AAVP	48	MALE	22.231	Alive	2752	T1	N0	M0	Stage I	G1	Yes	No	1	A	2
TCGA-DD-AAE4	49	FEMALE	25.1532	Alive	608	T1	N0	M0	Stage I	G1	Yes	No	1	A	7
TCGA-DD-A73F	77	FEMALE	25.6544	Alive	1085	T1	N0	M0	Stage I	G1	No	No	0	A	283
TCGA-DD-A1ED	68	MALE	30.1162	Alive	2301	T1	N0	M0	Stage I	G1	No	Yes	0	A	3
TCGA-DD-A4NO	65	MALE	35.1885	Alive	2245	T1	N0	M0	Stage I	G1	No	No	1	A	3
TCGA-DD-A73E	66	MALE	36.5062	Alive	44	T1	N0	M0	Stage I	G1	No	Yes	0	A	1
TCGA-G3-AAV2	50	MALE	NA	Alive	372	T1	N0	M0	Stage I	G1	No	Yes	0	A	4
TCGA-G3-AAV4	83	FEMALE	23.0112	Dead	27	T1	N0	M0	Stage I	G1	Yes	No	0	A	4
TCGA-DD-A3A2	76	FEMALE	26.8274	Dead	2131	T1	N0	M0	Stage I	G1	No	No	0	A	NA
TCGA-G3-A5SK	58	MALE	23.4586	Alive	744	T1	NA	M0	Stage I	G1	No	No	1	A	NA
TCGA-G3-A7M7	65	MALE	23.5036	Alive	361	T1	NA	NA	Stage I	G1	No	Yes	0	A	4
TCGA-G3-A7M8	31	MALE	NA	Alive	430	T1	NA	NA	Stage I	G1	No	Yes	0	A	5
TCGA-XR-A8TF	74	MALE	20.6852	Dead	693	T1	NA	NA	Stage I	G1	Yes	No	1	A	39
TCGA-UB-AA0V	69	FEMALE	18.6122	Alive	314	NA	NA	NA	Stage I	G1	No	Yes	0	A	3
TCGA-5C-AAPD	61	MALE	23.3234	Alive	20	T2	N0	M0	Stage II	G1	Yes	No	0	A	NA
TCGA-WX-AA46	61	MALE	30.8185	Alive	756	T2	NA	NA	Stage II	G1	No	No	0	A	1
TCGA-DD-A73D	68	FEMALE	35.2941	Alive	693	T2	NA	NA	Stage II	G1	No	No	1	A	4
TCGA-ZS-A9CE	79	FEMALE	NA	Alive	1241	T2	NA	NA	Stage II	G1	No	No	1	A	NA
TCGA-DD-A4NV	61	MALE	40.2609	Alive	2398	T3	N0	M0	Stage III	G1	No	No	0	A	3
TCGA-DD-A73C	65	FEMALE	19.3821	Alive	701	T3	N0	M0	Stage III	G1	No	No	1	A	3
TCGA-ZP-A9D4	64	FEMALE	22.8928	Alive	395	T1	NA	NA	NA	G1	No	No	0	A	2
TCGA-ZP-A9CZ	72	MALE	26.1752	Alive	706	T1	NA	NA	NA	G1	Yes	No	0	A	8
TCGA-ZP-A9D0	67	FEMALE	28.6501	Alive	1091	T1	NA	NA	NA	G1	No	No	0	A	NA
TCGA-ZP-A9CY	66	FEMALE	35.9245	Alive	782	T1	NA	NA	NA	G1	No	No	0	A	NA
TCGA-ZP-A9CV	59	MALE	19.7133	Dead	1088	T1	NA	NA	NA	G1	No	Yes	1	A	48
TCGA-MI-A75I	61	MALE	28.2933	Alive	630	T2	NA	NA	NA	G1	No	No	1	A	NA
TCGA-DD-AAE6	59	FEMALE	18.1955	Alive	141	T1	N0	M0	Stage I	G2	No	No	1	A	113
TCGA-DD-AADS	63	MALE	19.7055	Alive	474	T1	N0	M0	Stage I	G2	No	Yes	0	A	11
TCGA-DD-AAW2	69	MALE	20.5457	Alive	1855	T1	N0	M0	Stage I	G2	No	No	1	A	3
TCGA-DD-AAVZ	38	MALE	21.2031	Alive	1900	T1	N0	M0	Stage I	G2	Yes	No	0	A	945
TCGA-DD-AADY	55	FEMALE	21.2183	Alive	555	T1	N0	M0	Stage I	G2	Yes	No	0	A	9
TCGA-DD-AAD2	66	MALE	21.3675	Alive	658	T1	N0	M0	Stage I	G2	Yes	No	0	A	25
TCGA-DD-AACK	70	MALE	22.9854	Alive	9	T1	N0	M0	Stage I	G2	Yes	No	0	A	5
TCGA-G3-A25Z	58	MALE	23.0546	Alive	655	T1	N0	M0	Stage I	G2	Yes	No	0	A	44
TCGA-G3-A3CK	61	MALE	23.1834	Alive	585	T1	N0	M0	Stage I	G2	Yes	No	0	A	3
TCGA-G3-AAV0	58	MALE	23.2335	Alive	476	T1	N0	M0	Stage I	G2	Yes	No	0	A	4
TCGA-DD-AAEH	73	MALE	23.3355	Alive	784	T1	N0	M0	Stage I	G2	No	No	1	A	NA
TCGA-DD-AAVW	35	MALE	23.6244	Alive	2317	T1	N0	M0	Stage I	G2	Yes	No	0	A	927
TCGA-DD-AAD0	73	FEMALE	24	Alive	137	T1	N0	M0	Stage I	G2	Yes	No	1	A	4
TCGA-DD-AAD3	43	MALE	24.3025	Alive	1295	T1	N0	M0	Stage I	G2	No	Yes	0	A	NA
TCGA-DD-AAVQ	38	MALE	24.623	Alive	2728	T1	N0	M0	Stage I	G2	Yes	No	1	A	1456
TCGA-DD-AAD8	73	FEMALE	24.6711	Alive	1219	T1	N0	M0	Stage I	G2	Yes	No	0	A	4
TCGA-DD-AACT	69	FEMALE	24.8358	Alive	1562	T1	N0	M0	Stage I	G2	Yes	No	0	A	4
TCGA-DD-AAE7	72	MALE	25.0135	Alive	644	T1	N0	M0	Stage I	G2	No	Yes	0	A	1
TCGA-BD-A3EP	75	FEMALE	25.1559	Alive	409	T1	N0	M0	Stage I	G2	No	No	0	A	17
TCGA-DD-AAVS	56	MALE	25.2092	Alive	1823	T1	N0	M0	Stage I	G2	Yes	No	0	A	50149
TCGA-5C-A9VH	70	MALE	25.3444	Alive	322	T1	N0	M0	Stage I	G2	No	No	0	A	NA
TCGA-DD-AAVR	44	MALE	25.3444	Alive	2513	T1	N0	M0	Stage I	G2	Yes	No	0	A	36
TCGA-DD-AAW0	54	MALE	25.3515	Alive	2015	T1	N0	M0	Stage I	G2	Yes	No	0	A	3
TCGA-G3-A25V	68	MALE	25.7371	Alive	860	T1	N0	M0	Stage I	G2	No	Yes	1	A	15
TCGA-RC-A7SF	66	MALE	26.2976	Alive	579	T1	N0	M0	Stage I	G2	No	No	1	A	87
TCGA-DD-AAC9	51	MALE	26.7539	Alive	347	T1	N0	M0	Stage I	G2	Yes	No	0	A	5
TCGA-DD-AAE3	50	MALE	26.8136	Alive	566	T1	N0	M0	Stage I	G2	No	Yes	0	A	2
TCGA-DD-AAEI	72	MALE	28.6689	Alive	1531	T1	N0	M0	Stage I	G2	Yes	No	1	A	24
TCGA-DD-A4NF	72	MALE	28.7347	Alive	942	T1	N0	M0	Stage I	G2	No	No	1	A	6
TCGA-DD-AAEB	60	MALE	28.9341	Alive	478	T1	N0	M0	Stage I	G2	No	Yes	0	A	1
TCGA-G3-AAUZ	48	MALE	30.0781	Alive	480	T1	N0	M0	Stage I	G2	Yes	No	0	A	3
TCGA-G3-A3CG	80	MALE	32.9507	Alive	673	T1	N0	M0	Stage I	G2	No	No	1	A	67
TCGA-DD-A73A	71	MALE	33.6901	Alive	728	T1	N0	M0	Stage I	G2	No	Yes	0	A	4
TCGA-G3-A3CI	71	MALE	35.1393	Alive	180	T1	N0	M0	Stage I	G2	No	No	0	A	2
TCGA-DD-AACC	61	MALE	22.4059	Dead	1685	T1	N0	M0	Stage I	G2	Yes	No	1	A	24
TCGA-G3-A25S	64	MALE	26.4915	Dead	416	T1	N0	M0	Stage I	G2	No	Yes	1	A	281
TCGA-DD-A11D	57	FEMALE	27.4756	Dead	1560	T1	N0	M0	Stage I	G2	No	No	1	A	8
TCGA-DD-A1E9	70	MALE	34.1401	Dead	2759	T1	N0	M0	Stage I	G2	No	Yes	1	A	202
TCGA-DD-A11B	73	MALE	40.9023	Dead	14	T1	N0	M0	Stage I	G2	No	No	0	A	15
TCGA-DD-A39X	78	FEMALE	20.7756	Dead	1694	T1	NA	M0	Stage I	G2	No	No	1	A	10
TCGA-DD-A3A0	70	MALE	27.7743	Dead	785	T1	NA	M0	Stage I	G2	No	No	1	A	1
TCGA-2Y-A9H4	68	MALE	21.8724	Alive	1452	T1	N0	NA	Stage I	G2	No	Yes	0	A	11
TCGA-2Y-A9H9	70	MALE	27.7743	Alive	697	T1	N0	NA	Stage I	G2	No	Yes	1	A	12
TCGA-2Y-A9H7	81	FEMALE	42.1924	Alive	1168	T1	N0	NA	Stage I	G2	No	No	1	A	6
TCGA-XR-A8TC	43	FEMALE	21.6441	Alive	1339	T1	NA	NA	Stage I	G2	Yes	No	1	A	47
TCGA-WJ-A86L	68	FEMALE	22.151	Alive	345	T1	NA	NA	Stage I	G2	No	No	0	A	16
TCGA-G3-A7M5	76	MALE	25.2826	Alive	447	T1	NA	NA	Stage I	G2	No	Yes	0	A	6
TCGA-EP-A3JL	76	MALE	25.8645	Alive	303	T1	NA	NA	Stage I	G2	No	Yes	0	A	13
TCGA-O8-A75V	54	MALE	28.3951	Alive	538	T1	NA	NA	Stage I	G2	No	Yes	0	A	7
TCGA-ES-A2HT	54	MALE	26.4236	Dead	438	T1	NA	NA	Stage I	G2	No	No	0	A	4
TCGA-EP-A2KB	46	FEMALE	29.7521	Dead	596	T1	NA	NA	Stage I	G2	No	No	1	A	2128
TCGA-ES-A2HS	80	MALE	29.9383	Dead	688	T1	NA	NA	Stage I	G2	No	No	0	A	1
TCGA-DD-AAVX	38	MALE	20.5151	Alive	1718	T2	N0	M0	Stage II	G2	Yes	No	1	A	1
TCGA-G3-AAV7	38	MALE	21.3039	Alive	361	T2	N0	M0	Stage II	G2	Yes	No	0	A	3
TCGA-G3-A3CJ	52	MALE	23.7812	Alive	594	T2	N0	M0	Stage II	G2	No	No	1	A	3
TCGA-5C-A9VG	58	MALE	25.2595	Alive	328	T2	N0	M0	Stage II	G2	No	No	0	A	NA
TCGA-DD-A118	77	FEMALE	26.2596	Alive	3437	T2	N0	M0	Stage II	G2	No	No	1	A	85150
TCGA-DD-AACJ	75	MALE	28.8754	Alive	2102	T2	N0	M0	Stage II	G2	No	No	1	A	25
TCGA-RG-A7D4	69	MALE	29.4078	Alive	1098	T2	N0	M0	Stage II	G2	No	No	0	A	5650
TCGA-G3-AAV3	58	FEMALE	30.1162	Alive	412	T2	N0	M0	Stage II	G2	No	Yes	0	A	5
TCGA-G3-AAV5	67	MALE	32.3232	Alive	354	T2	N0	M0	Stage II	G2	No	Yes	1	A	NA
TCGA-DD-A4NJ	54	FEMALE	32.7186	Alive	928	T2	N0	M0	Stage II	G2	No	No	1	A	5
TCGA-DD-A1EA	68	MALE	33.305	Alive	2415	T2	N0	M0	Stage II	G2	Yes	No	1	A	3
TCGA-DD-AAVU	46	MALE	34.375	Alive	2202	T2	N0	M0	Stage II	G2	Yes	No	1	A	2
TCGA-DD-A3A6	72	FEMALE	16.9796	Dead	3258	T2	N0	M0	Stage II	G2	No	No	0	A	NA
TCGA-G3-A5SI	44	MALE	23.6203	Dead	768	T2	N0	M0	Stage II	G2	No	No	1	A	9
TCGA-5R-AAAM	65	FEMALE	30.1103	Dead	46	T2	N0	M0	Stage II	G2	No	No	0	A	32
TCGA-DD-A3A8	75	MALE	31.6001	Dead	11	T2	N0	M0	Stage II	G2	No	No	0	A	4
TCGA-UB-A7MA	62	FEMALE	31.2213	Alive	848	T2	N0	M0	Stage II	G2	No	No	1	A	2008
TCGA-LG-A6GG	79	FEMALE	26.0375	Alive	387	T2	NA	M0	Stage II	G2	No	No	0	A	NA
TCGA-DD-A4NI	67	MALE	33.464	Alive	816	T2	NA	M0	Stage II	G2	No	Yes	0	A	6
TCGA-WQ-AB4B	62	MALE	39.8367	Alive	395	T2	NA	M0	Stage II	G2	No	Yes	1	A	5
TCGA-ZS-A9CG	55	MALE	29.3374	Alive	341	T2	NA	NA	Stage II	G2	No	No	0	A	NA
TCGA-UB-AA0U	60	MALE	29.3524	Alive	327	T2	NA	NA	Stage II	G2	No	No	1	A	26
TCGA-BD-A3ER	62	MALE	31.4056	Alive	1115	T2	NA	NA	Stage II	G2	No	Yes	1	A	5
TCGA-QA-A7B7	48	MALE	33.3333	Alive	94	T2	NA	NA	Stage II	G2	Yes	No	1	A	1751
TCGA-2Y-A9GZ	82	FEMALE	21.7865	Dead	848	T2	NA	NA	Stage II	G2	No	No	1	A	7
TCGA-2Y-A9HA	70	MALE	24.1588	Dead	36	T2	NA	NA	Stage II	G2	No	Yes	0	A	114
TCGA-4R-AA8I	66	MALE	35.2245	Dead	262	T2	NA	NA	Stage II	G2	No	No	1	A	5
TCGA-ZS-A9CD	73	MALE	NA	Dead	1386	T2	NA	NA	Stage II	G2	No	No	1	A	NA
TCGA-K7-AAU7	61	MALE	NA	Alive	359	T2	NA	NA	Stage II	G2	No	No	1	A	290
TCGA-DD-A3A5	66	FEMALE	20.0692	Dead	3125	T3	N0	M0	Stage III	G2	No	No	1	A	55
TCGA-DD-AAW1	55	MALE	21.5139	Alive	1989	T3	N0	M0	Stage III	G2	No	No	0	A	4
TCGA-G3-A25T	45	FEMALE	22.9481	Alive	1553	T3	N0	M0	Stage III	G2	No	No	1	A	7
TCGA-DD-AAVY	56	MALE	24.3046	Alive	1970	T3	N0	M0	Stage III	G2	No	No	0	A	11
TCGA-DD-A115	53	MALE	27.9904	Dead	2542	T3	N0	M0	Stage III	G2	No	Yes	1	A	10
TCGA-DD-A4NK	80	FEMALE	NA	Dead	1210	T3	N0	M0	Stage III	G2	No	No	1	A	3
TCGA-G3-A3CH	53	MALE	23.3556	Alive	780	T3	N0	M0	Stage III	G2	Yes	No	1	A	41
TCGA-DD-A3A1	65	MALE	22.7904	Dead	233	T3	N0	M0	Stage III	G2	No	No	0	A	6
TCGA-DD-A4NG	77	MALE	34.9494	Dead	802	T3	NA	M0	Stage III	G2	No	Yes	1	A	3
TCGA-RC-A6M4	74	FEMALE	NA	Alive	22	T3	NA	NA	Stage III	G2	No	No	0	A	5
TCGA-EP-A3RK	73	MALE	31.8773	Alive	363	T3	NA	NA	Stage III	G2	No	Yes	1	A	7
TCGA-WX-AA47	33	FEMALE	22.3214	Dead	556	T3	NA	NA	Stage III	G2	No	No	1	A	1
TCGA-UB-A7MF	56	MALE	24.9836	Dead	214	T3	NA	NA	Stage III	G2	Yes	No	1	A	2505
TCGA-G3-A25W	79	FEMALE	19.4734	Alive	935	T3	N0	M0	Stage III	G2	No	No	0	A	6
TCGA-G3-A6UC	65	MALE	27.4725	Alive	671	T3	N0	M0	Stage III	G2	No	Yes	1	A	4
TCGA-G3-A7M9	70	MALE	25.2595	Dead	56	T3	NA	NA	Stage III	G2	No	Yes	0	A	22868
TCGA-MI-A75E	61	MALE	33.6327	Alive	507	T4	N0	M0	Stage III	G2	No	Yes	0	A	5
TCGA-RC-A6M5	20	FEMALE	NA	Alive	15	T1	N1	M0	Stage IV	G2	No	No	0	A	NA
TCGA-DD-A3A9	64	FEMALE	21.9671	Dead	931	T4	N0	M1	Stage IV	G2	No	No	1	A	19930
TCGA-DD-A1EK	64	FEMALE	38.3687	Dead	558	T4	N0	M1	Stage IV	G2	No	No	1	A	19
TCGA-ZP-A9D1	56	FEMALE	44.9827	Alive	21	T1	NA	NA	NA	G2	No	No	0	A	8
TCGA-BD-A2L6	69	MALE	38.9739	Alive	1363	T2	NA	NA	NA	G2	No	Yes	1	A	53
TCGA-ZP-A9D2	51	MALE	25.0135	Dead	765	T2	NA	NA	NA	G2	No	No	1	A	NA
TCGA-DD-AACO	40	MALE	15.9875	Alive	1876	T1	N0	M0	Stage I	G3	Yes	No	1	A	5
TCGA-DD-AAEG	59	FEMALE	18.0172	Alive	719	T1	N0	M0	Stage I	G3	No	No	0	A	1
TCGA-DD-A73G	73	FEMALE	18.3143	Alive	3478	T1	N0	M0	Stage I	G3	No	No	0	A	2035400
TCGA-DD-AADW	48	MALE	18.4425	Alive	587	T1	N0	M0	Stage I	G3	Yes	No	1	A	250
TCGA-G3-A25U	63	FEMALE	20.0777	Alive	1636	T1	N0	M0	Stage I	G3	Yes	No	0	A	10
TCGA-DD-A1EC	20	FEMALE	20.2848	Alive	602	T1	N0	M0	Stage I	G3	No	No	1	A	2
TCGA-DD-AADO	55	MALE	20.5499	Alive	453	T1	N0	M0	Stage I	G3	No	Yes	0	A	176037
TCGA-DD-AADV	50	MALE	20.6612	Alive	574	T1	N0	M0	Stage I	G3	No	Yes	0	A	11
TCGA-RC-A7SK	59	MALE	21.0077	Alive	472	T1	N0	M0	Stage I	G3	No	No	1	A	25
TCGA-DD-AAE1	52	MALE	21.7079	Alive	552	T1	N0	M0	Stage I	G3	Yes	No	0	A	2693
TCGA-RC-A7S9	47	FEMALE	22.3757	Alive	640	T1	N0	M0	Stage I	G3	Yes	No	0	A	10
TCGA-DD-AAE9	69	MALE	23.1405	Alive	722	T1	N0	M0	Stage I	G3	No	Yes	0	A	3
TCGA-DD-AADI	43	FEMALE	23.5078	Alive	1085	T1	N0	M0	Stage I	G3	Yes	No	0	A	27
TCGA-DD-AACW	43	MALE	23.5883	Alive	1424	T1	N0	M0	Stage I	G3	No	Yes	0	A	1726
TCGA-DD-AACE	62	MALE	23.6244	Alive	2184	T1	N0	M0	Stage I	G3	Yes	No	1	A	2
TCGA-DD-AACY	61	MALE	23.6244	Alive	1450	T1	N0	M0	Stage I	G3	Yes	No	1	A	290
TCGA-DD-AACN	32	MALE	23.939	Alive	1302	T1	N0	M0	Stage I	G3	Yes	No	1	A	699
TCGA-DD-AADP	45	MALE	24.0238	Alive	458	T1	N0	M0	Stage I	G3	Yes	No	0	A	9
TCGA-DD-AAD5	54	MALE	24.2215	Alive	1345	T1	N0	M0	Stage I	G3	No	Yes	1	A	73
TCGA-DD-AACU	59	MALE	24.3141	Alive	1567	T1	N0	M0	Stage I	G3	Yes	No	0	A	22
TCGA-DD-AACV	53	MALE	24.5089	Alive	1531	T1	N0	M0	Stage I	G3	No	Yes	1	A	9
TCGA-DD-AAEA	65	MALE	24.841	Alive	575	T1	N0	M0	Stage I	G3	No	Yes	0	A	2
TCGA-DD-AADJ	70	FEMALE	24.8777	Alive	1066	T1	N0	M0	Stage I	G3	No	No	0	A	708
TCGA-DD-AAED	51	MALE	25.0399	Alive	763	T1	N0	M0	Stage I	G3	No	Yes	1	A	2405
TCGA-DD-AACA	65	MALE	25.7117	Alive	2301	T1	N0	M0	Stage I	G3	Yes	No	1	A	7
TCGA-DD-AACP	64	MALE	25.8065	Alive	415	T1	N0	M0	Stage I	G3	No	Yes	0	A	227
TCGA-DD-AADR	58	MALE	25.9516	Alive	2028	T1	N0	M0	Stage I	G3	No	Yes	1	A	3
TCGA-DD-AAE8	45	MALE	26.9896	Alive	664	T1	N0	M0	Stage I	G3	Yes	No	1	A	3
TCGA-DD-AACS	39	MALE	27.0416	Alive	1804	T1	N0	M0	Stage I	G3	Yes	No	0	A	1
TCGA-DD-AAE2	51	MALE	27.0842	Alive	638	T1	N0	M0	Stage I	G3	Yes	No	0	A	41
TCGA-DD-AADA	66	FEMALE	27.3034	Alive	1233	T1	N0	M0	Stage I	G3	Yes	No	0	A	8698
TCGA-MI-A75C	64	MALE	27.4286	Alive	291	T1	N0	M0	Stage I	G3	No	No	0	A	4
TCGA-DD-AACB	74	FEMALE	29.5858	Alive	2324	T1	N0	M0	Stage I	G3	Yes	No	0	A	1902
TCGA-DD-A4ND	56	FEMALE	33.9125	Alive	2746	T1	N0	M0	Stage I	G3	No	No	1	A	NA
TCGA-DD-A11C	69	MALE	35.5532	Alive	662	T1	N0	M0	Stage I	G3	No	No	0	A	11
TCGA-DD-AACF	68	MALE	21.2585	Dead	365	T1	N0	M0	Stage I	G3	No	No	1	A	16
TCGA-DD-A4NN	56	FEMALE	22.2063	Dead	899	T1	N0	M0	Stage I	G3	No	No	1	A	4223
TCGA-G3-A25Y	52	FEMALE	22.8329	Dead	452	T1	N0	M0	Stage I	G3	Yes	No	1	A	35
TCGA-DD-AAC8	72	MALE	23.4221	Dead	16	T1	N0	M0	Stage I	G3	Yes	No	0	A	1
TCGA-DD-AADC	53	MALE	26.1493	Dead	425	T1	N0	M0	Stage I	G3	Yes	No	1	A	36
TCGA-DD-A1EG	76	MALE	29.0533	Dead	1372	T1	N0	M0	Stage I	G3	No	Yes	1	A	16
TCGA-DD-AACL	66	FEMALE	30.6667	Dead	107	T1	N0	M0	Stage I	G3	No	No	0	A	1368
TCGA-DD-A4NR	85	FEMALE	131.836	Dead	9	T1	N0	M0	Stage I	G3	No	No	0	A	40250
TCGA-DD-A39Y	67	MALE	27.4406	Dead	171	T1	NA	M0	Stage I	G3	No	No	0	A	5600
TCGA-UB-A7MD	67	MALE	18.6122	Dead	52	T1	N0	NA	Stage I	G3	No	Yes	0	A	23
TCGA-WX-AA44	64	FEMALE	26.4024	Alive	615	T1	NA	NA	Stage I	G3	No	No	1	A	48
TCGA-G3-A7M6	60	FEMALE	30.8444	Alive	632	T1	NA	NA	Stage I	G3	No	No	1	A	24
TCGA-EP-A2KC	62	MALE	NA	Dead	19	T1	NA	NA	Stage I	G3	No	No	0	A	43
TCGA-DD-AACI	69	MALE	19.9792	Alive	1618	T2	N0	M0	Stage II	G3	No	No	1	A	1
TCGA-DD-AACM	48	MALE	21.7051	Alive	1769	T2	N0	M0	Stage II	G3	Yes	No	1	A	2
TCGA-DD-AACX	66	MALE	22.0604	Alive	170	T2	N0	M0	Stage II	G3	No	Yes	1	A	3
TCGA-DD-AAEK	51	MALE	22.4082	Alive	1067	T2	N0	M0	Stage II	G3	Yes	No	0	A	5166
TCGA-RC-A7SH	42	MALE	22.46	Alive	468	T2	N0	M0	Stage II	G3	Yes	No	1	A	2466
TCGA-DD-AADK	68	FEMALE	22.6667	Alive	1049	T2	N0	M0	Stage II	G3	Yes	No	0	A	236
TCGA-DD-AADQ	59	MALE	23.5078	Alive	436	T2	N0	M0	Stage II	G3	No	Yes	0	A	7
TCGA-DD-A113	55	FEMALE	23.6128	Alive	2425	T2	N0	M0	Stage II	G3	No	No	1	A	133
TCGA-G3-A25X	73	MALE	23.8751	Alive	1779	T2	N0	M0	Stage II	G3	Yes	No	0	A	11
TCGA-DD-AADU	60	MALE	26.4915	Alive	554	T2	N0	M0	Stage II	G3	No	Yes	0	A	52
TCGA-DD-AAVV	56	MALE	28.441	Alive	2455	T2	N0	M0	Stage II	G3	Yes	No	0	A	7
TCGA-DD-A1EL	23	MALE	16.3024	Dead	415	T2	N0	M0	Stage II	G3	Yes	No	1	A	5
TCGA-DD-AACH	69	MALE	20.7031	Dead	195	T2	N0	M0	Stage II	G3	Yes	No	1	A	7
TCGA-DD-AADM	58	MALE	21.7555	Dead	12	T2	N0	M0	Stage II	G3	No	Yes	0	A	112
TCGA-DD-AACQ	50	MALE	22.4082	Dead	432	T2	N0	M0	Stage II	G3	Yes	No	1	A	7
TCGA-DD-A4NQ	60	MALE	29.6665	Dead	373	T2	N0	M0	Stage II	G3	Yes	No	1	A	141
TCGA-BC-A69H	64	MALE	23.3887	Alive	444	T2	NA	M0	Stage II	G3	No	Yes	0	A	103900
TCGA-G3-A5SM	58	MALE	31.3091	Alive	520	T2	NA	M0	Stage II	G3	No	Yes	1	A	12
TCGA-DD-A39V	77	MALE	26.0933	Dead	643	T2	NA	M0	Stage II	G3	No	No	1	A	NA
TCGA-DD-A114	42	MALE	24.7252	Dead	1149	T2	NA	M0	Stage II	G3	No	No	0	A	21
TCGA-UB-A7MB	24	MALE	19.1358	Alive	601	T2	NA	NA	Stage II	G3	No	No	1	A	1865
TCGA-DD-A116	68	MALE	23.8367	Dead	1622	T3	N0	M0	Stage III	G3	Yes	No	1	A	24
TCGA-DD-AADG	70	MALE	23.8281	Alive	1145	T3	N0	M0	Stage III	G3	No	Yes	1	A	2256
TCGA-DD-AAD6	66	MALE	33.3465	Alive	672	T3	N0	M0	Stage III	G3	Yes	No	1	A	NA
TCGA-DD-A4NE	75	FEMALE	27.3356	Dead	660	T3	N0	M0	Stage III	G3	No	No	1	A	28
TCGA-G3-AAV6	53	FEMALE	28.6501	Dead	65	T3	N0	M0	Stage III	G3	No	No	1	A	57875
TCGA-BC-A5W4	69	MALE	31.6522	Dead	547	T3	NA	M0	Stage III	G3	No	Yes	1	A	NA
TCGA-UB-A7MC	59	MALE	25.1808	Alive	500	T3	N0	NA	Stage III	G3	No	Yes	1	A	126
TCGA-XR-A8TD	49	FEMALE	28.3531	Alive	1030	T3	N0	M0	Stage III	G3	No	No	0	A	188
TCGA-DD-A4NH	65	FEMALE	32.8614	Alive	917	T3	N0	M0	Stage III	G3	No	Yes	1	A	92889
TCGA-DD-A119	40	MALE	22.6562	Dead	223	T3	N0	M1	Stage IV	G3	Yes	No	0	A	1836
TCGA-DD-AAD1	51	FEMALE	16.9747	Alive	564	T1	N0	M0	Stage I	G4	Yes	No	1	A	451
TCGA-DD-AADL	58	MALE	20.9644	Alive	636	T1	N0	M0	Stage I	G4	No	Yes	0	A	14
TCGA-DD-AAEE	55	MALE	22.6562	Alive	810	T1	N0	M0	Stage I	G4	Yes	No	1	A	3
TCGA-DD-AADE	50	MALE	22.8625	Alive	1202	T1	N0	M0	Stage I	G4	Yes	No	1	A	7
TCGA-DD-AADD	51	MALE	24.093	Alive	1231	T1	N0	M0	Stage I	G4	Yes	No	0	A	9804
TCGA-DD-AADB	51	MALE	24.977	Alive	1242	T1	N0	M0	Stage I	G4	Yes	No	0	A	419
TCGA-DD-AACD	48	MALE	19.9251	Dead	381	T1	N0	M0	Stage I	G4	Yes	No	1	A	2
TCGA-DD-AACZ	63	FEMALE	23.4224	Dead	171	T1	N0	M0	Stage I	G4	No	No	1	A	25
TCGA-DD-AADF	64	FEMALE	26.1593	Dead	115	T1	N0	M0	Stage I	G4	Yes	No	0	A	725
TCGA-DD-AA3A	81	FEMALE	26.3146	Dead	410	T1	N0	NA	Stage I	G4	No	No	0	A	1
TCGA-DD-AADN	59	MALE	24.2188	Alive	898	T1	NA	NA	Stage I	G4	No	Yes	0	A	151367
TCGA-DD-AACG	52	MALE	23.03	Dead	469	T2	N0	M0	Stage II	G4	Yes	No	1	A	11718
TCGA-DD-AAE0	45	FEMALE	22.151	Alive	555	T3	N0	M0	Stage III	G4	Yes	No	0	A	8751
TCGA-EP-A12J	62	MALE	NA	Alive	570	T1	NA	NA	Stage I	G1	No	No	0	B	NA
TCGA-DD-A1EB	72	FEMALE	21.1927	Alive	2017	T1	N0	M0	Stage I	G2	No	No	1	B	7
TCGA-DD-A1EI	46	MALE	22.5306	Alive	183	T1	N0	M0	Stage I	G2	Yes	No	0	B	24
TCGA-DD-A3A3	45	MALE	25.4581	Dead	535	T1	N0	M0	Stage I	G2	No	No	0	B	6
TCGA-DD-A73B	72	FEMALE	31.2026	Dead	283	T1	N0	M0	Stage I	G2	No	Yes	1	B	30
TCGA-G3-A5SJ	59	MALE	29.7527	Alive	698	T1	NA	M0	Stage I	G2	No	Yes	1	B	3
TCGA-UB-A7ME	51	MALE	27.5482	Alive	486	T1	NA	NA	Stage I	G2	Yes	No	0	B	1388
TCGA-MI-A75G	63	MALE	21.7776	Alive	698	T2	N0	M0	Stage II	G2	No	Yes	0	B	6
TCGA-RC-A7SB	53	MALE	22.1367	Alive	588	T2	N0	M0	Stage II	G2	Yes	No	0	B	3
TCGA-5R-AA1C	57	MALE	29.7265	Alive	520	T2	N0	M0	Stage II	G2	No	No	0	B	2
TCGA-DD-A39Z	43	FEMALE	22.4059	Dead	601	T2	NA	M0	Stage II	G2	No	Yes	0	B	NA
TCGA-DD-A1EJ	71	FEMALE	26.986	Dead	1005	T1	N1	M0	Stage III	G2	No	No	1	B	18840
TCGA-DD-A4NP	32	MALE	25.2163	Alive	3308	T1	N0	M0	Stage I	G3	No	No	1	B	2
TCGA-DD-A1EF	57	FEMALE	30.116	Dead	394	T1	N0	M0	Stage I	G3	No	No	0	B	16211
TCGA-RC-A6M6	75	MALE	NA	Alive	9	T2	NA	M0	Stage II	G3	No	Yes	0	B	12986
TCGA-DD-A1EH	23	MALE	21.847	Alive	1495	T3	N0	M0	Stage III	G3	Yes	No	1	B	94340
TCGA-DD-A3A4	37	MALE	18.1966	Dead	612	T3	N0	M0	Stage III	G3	No	No	1	B	NA
TCGA-DD-A1EE	73	MALE	25.1429	Dead	349	T3	N0	M0	Stage III	G3	No	No	1	B	3
TCGA-5R-AA1D	17	FEMALE	22.7615	Alive	449	T3	N0	M0	Stage III	G3	No	No	0	B	5
TCGA-G3-AAV1	51	MALE	30.2189	Dead	359	T4	N0	M0	Stage III	G3	Yes	No	1	B	8
TCGA-MI-A75H	77	MALE	28.0664	Alive	747	NA	NA	NA	NA	NA	No	No	1	B	11
TCGA-2Y-A9GT	51	MALE	36.8313	Dead	1624	T1	NA	NA	Stage I	G2	No	Yes	1	C	17
TCGA-KR-A7K2	64	MALE	28.6689	Alive	829	T1	N0	M0	Stage I	G1	No	No	0	NA	14
TCGA-BC-A69I	69	MALE	29.321	Alive	387	T1	N0	M0	Stage I	G1	No	No	0	NA	2
TCGA-KR-A7K8	57	MALE	37.7163	Alive	906	T1	N0	M0	Stage I	G1	No	No	0	NA	154
TCGA-DD-A4NL	46	MALE	37.756	Alive	1711	T1	N0	M0	Stage I	G1	No	Yes	0	NA	2
TCGA-KR-A7K0	65	MALE	21.7994	Dead	65	T1	N0	M0	Stage I	G1	No	Yes	0	NA	11
TCGA-FV-A2QR	75	MALE	NA	Dead	581	T1	N0	M0	Stage I	G1	No	No	1	NA	NA
TCGA-K7-A5RF	64	MALE	23.9395	Alive	631	T1	NA	NA	Stage I	G1	No	No	1	NA	5
TCGA-MR-A520	58	MALE	32.4584	Alive	229	T1	NA	NA	Stage I	G1	No	No	0	NA	NA
TCGA-K7-A5RG	66	MALE	41.0973	Alive	519	T1	NA	NA	Stage I	G1	No	Yes	0	NA	19
TCGA-2Y-A9GV	54	FEMALE	30.478	Dead	2532	T1	NA	NA	Stage I	G1	No	Yes	1	NA	6
TCGA-KR-A7K7	61	FEMALE	44.2885	Alive	951	T2	N0	M0	Stage II	G1	No	No	1	NA	308836
TCGA-2Y-A9H3	45	MALE	32.7705	Alive	1516	T2	NA	NA	Stage II	G1	No	Yes	1	NA	5640
TCGA-CC-A7IH	58	MALE	18.2857	Alive	365	T3	N0	M0	Stage III	G1	No	Yes	0	NA	NA
TCGA-2Y-A9H0	49	MALE	27.4691	Alive	3675	T3	N0	M0	Stage III	G1	No	Yes	0	NA	7598
TCGA-CC-A123	24	FEMALE	NA	Alive	219	T3	N0	M0	Stage III	G1	No	No	1	NA	NA
TCGA-CC-A3MB	36	MALE	18.7242	Dead	315	T3	N0	M0	Stage III	G1	No	No	1	NA	NA
TCGA-CC-A7IF	59	MALE	20.3074	Dead	649	T3	N0	M0	Stage III	G1	No	Yes	1	NA	NA
TCGA-CC-A7IL	61	MALE	20.8086	Dead	278	T3	N0	M0	Stage III	G1	No	Yes	1	NA	NA
TCGA-CC-5263	35	MALE	22.2063	Dead	129	T3	N0	M0	Stage III	G1	No	No	0	NA	NA
TCGA-XR-A8TE	16	MALE	17.4449	Alive	925	T3	N0	NA	Stage III	G1	No	No	1	NA	809
TCGA-NI-A4U2	71	MALE	28.0428	Dead	1791	T3	NA	NA	Stage III	G1	No	Yes	1	NA	5
TCGA-3K-AAZ8	65	MALE	28.3937	Alive	396	T3	NA	NA	Stage III	G1	No	No	1	NA	NA
TCGA-CC-5260	61	FEMALE	19.6506	Dead	87	T4	N0	M0	Stage III	G1	No	No	0	NA	NA
TCGA-CC-5262	67	MALE	21.4533	Dead	103	T4	N0	M0	Stage III	G1	No	No	0	NA	NA
TCGA-CC-A8HS	18	MALE	20.9573	Dead	300	T3	N1	M0	Stage III	G1	No	No	1	NA	NA
TCGA-BC-A110	51	FEMALE	37.8772	Dead	2116	T1	NA	NA	NA	G1	No	Yes	1	NA	NA
TCGA-BC-A10S	81	MALE	NA	Dead	1423	T3	NA	NA	NA	G1	No	Yes	1	NA	NA
TCGA-BC-A10T	76	MALE	NA	Dead	837	T4	NA	NA	NA	G1	No	No	1	NA	NA
TCGA-DD-A4NB	25	MALE	20.1607	Alive	989	T1	N0	M0	Stage I	G2	No	No	1	NA	3
TCGA-DD-AAW3	69	MALE	24.3865	Alive	1633	T1	N0	M0	Stage I	G2	No	No	0	NA	3
TCGA-DD-A4NS	61	FEMALE	20.7967	Dead	2456	T1	N0	M0	Stage I	G2	No	Yes	1	NA	2
TCGA-BC-A3KF	66	FEMALE	19.3792	Alive	8	T1	NA	M0	Stage I	G2	No	No	0	NA	NA
TCGA-FV-A496	84	FEMALE	20.5761	Alive	10	T1	NA	M0	Stage I	G2	No	No	0	NA	67
TCGA-XR-A8TG	58	MALE	20.9712	Alive	898	T1	NA	M0	Stage I	G2	No	No	1	NA	1
TCGA-ED-A627	74	MALE	23.8895	Alive	423	T1	NA	M0	Stage I	G2	No	Yes	0	NA	NA
TCGA-LG-A9QC	48	MALE	29.1421	Alive	425	T1	NA	M0	Stage I	G2	No	No	0	NA	NA
TCGA-FV-A4ZQ	52	MALE	NA	Alive	12	T1	NA	M0	Stage I	G2	No	No	0	NA	NA
TCGA-HP-A5MZ	78	MALE	23.9591	Dead	91	T1	NA	M0	Stage I	G2	No	No	0	NA	NA
TCGA-EP-A26S	70	MALE	14.5266	Alive	608	T1	N0	NA	Stage I	G2	No	Yes	0	NA	NA
TCGA-K7-A6G5	66	MALE	23.6295	Alive	512	T1	N0	NA	Stage I	G2	No	Yes	0	NA	NA
TCGA-FV-A2QQ	80	MALE	NA	Alive	729	T1	N0	NA	Stage I	G2	No	Yes	0	NA	NA
TCGA-GJ-A9DB	68	MALE	27.4529	Dead	67	T1	N0	NA	Stage I	G2	No	No	0	NA	NA
TCGA-2Y-A9GW	64	MALE	41.9635	Dead	1271	T1	N0	NA	Stage I	G2	No	Yes	1	NA	2
TCGA-BC-A10Z	62	FEMALE	NA	Dead	34	T1	N0	NA	Stage I	G2	No	No	0	NA	779
TCGA-2Y-A9HB	66	MALE	26.5338	Alive	260	T1	NA	NA	Stage I	G2	No	Yes	0	NA	21
TCGA-2Y-A9GU	55	FEMALE	32.8892	Alive	1939	T1	NA	NA	Stage I	G2	No	No	0	NA	304
TCGA-2Y-A9GX	68	MALE	33.9592	Alive	2442	T1	NA	NA	Stage I	G2	No	Yes	1	NA	1
TCGA-2Y-A9H6	68	FEMALE	40.6805	Alive	357	T1	NA	NA	Stage I	G2	No	Yes	0	NA	114
TCGA-GJ-A3OU	59	MALE	61.6731	Alive	879	T1	NA	NA	Stage I	G2	No	Yes	1	NA	8
TCGA-2Y-A9H1	58	MALE	30.4367	Dead	1229	T1	NA	NA	Stage I	G2	No	Yes	1	NA	3
TCGA-FV-A3R3	38	FEMALE	37.4214	Dead	366	T1	NA	NA	Stage I	G2	No	No	0	NA	NA
TCGA-ED-A459	47	MALE	18.2868	Alive	910	T2	N0	M0	Stage II	G2	No	No	0	NA	267
TCGA-CC-A9FS	55	MALE	23.7812	Alive	211	T2	N0	M0	Stage II	G2	No	Yes	1	NA	NA
TCGA-ED-A5KG	60	FEMALE	23.8281	Alive	854	T2	N0	M0	Stage II	G2	No	No	1	NA	3177
TCGA-CC-5261	44	MALE	18.9388	Dead	97	T2	N0	M0	Stage II	G2	No	No	0	NA	NA
TCGA-CC-A8HV	51	FEMALE	20.1733	Dead	279	T2	N0	M0	Stage II	G2	No	No	1	NA	NA
TCGA-CC-A7IG	47	MALE	20.4783	Dead	299	T2	N0	M0	Stage II	G2	No	Yes	1	NA	NA
TCGA-CC-5258	48	MALE	NA	Dead	129	T2	N0	M0	Stage II	G2	No	No	0	NA	NA
TCGA-ED-A7PZ	61	MALE	19.7777	Alive	6	T2	NA	M0	Stage II	G2	No	No	0	NA	2
TCGA-FV-A495	51	FEMALE	23.6614	Alive	1	T2	NA	M0	Stage II	G2	No	No	0	NA	39
TCGA-G3-A5SL	70	MALE	27.1605	Alive	621	T2	NA	M0	Stage II	G2	No	Yes	0	NA	4
TCGA-FV-A3I0	76	FEMALE	NA	Alive	848	T2	NA	M0	Stage II	G2	No	No	1	NA	NA
TCGA-FV-A3I1	81	FEMALE	NA	Dead	247	T2	N0	NA	Stage II	G2	No	Yes	0	NA	NA
TCGA-ZS-A9CF	64	MALE	NA	Alive	2412	T2	NA	NA	Stage II	G2	No	Yes	1	NA	NA
TCGA-GJ-A6C0	75	FEMALE	35.1562	Dead	31	T2	NA	NA	Stage II	G2	No	No	0	NA	NA
TCGA-DD-A39W	29	FEMALE	23.6203	Dead	827	T3	N0	M0	Stage III	G2	No	No	0	NA	NA
TCGA-CC-A3MC	54	MALE	19.5717	Alive	363	T3	N0	M0	Stage III	G2	No	Yes	1	NA	NA
TCGA-CC-A9FV	57	MALE	21.6713	Alive	0	T3	N0	M0	Stage III	G2	No	Yes	0	NA	NA
TCGA-CC-A9FW	68	MALE	21.8776	Alive	248	T3	N0	M0	Stage III	G2	No	Yes	1	NA	NA
TCGA-CC-A8HT	74	MALE	18.9866	Dead	140	T3	N0	M0	Stage III	G2	No	Yes	1	NA	NA
TCGA-CC-5264	71	MALE	20.3125	Dead	102	T3	N0	M0	Stage III	G2	No	No	0	NA	NA
TCGA-CC-A7IE	57	MALE	20.9573	Dead	217	T3	N0	M0	Stage III	G2	No	Yes	1	NA	NA
TCGA-CC-A5UD	45	MALE	21.4533	Dead	304	T3	N0	M0	Stage III	G2	No	Yes	1	NA	NA
TCGA-CC-A3MA	61	MALE	23.3844	Dead	303	T3	N0	M0	Stage III	G2	No	Yes	1	NA	NA
TCGA-ED-A82E	60	FEMALE	19.5556	Alive	408	T3	N0	M0	Stage III	G2	No	No	0	NA	4
TCGA-CC-A9FU	52	FEMALE	20.5049	Alive	0	T3	N0	M0	Stage III	G2	Yes	No	0	NA	NA
TCGA-ED-A7XO	29	MALE	20.898	Alive	427	T3	N0	M0	Stage III	G2	No	No	1	NA	4
TCGA-ED-A97K	54	MALE	22.1453	Alive	6	T3	N0	M0	Stage III	G2	No	Yes	0	NA	3
TCGA-LG-A9QD	68	MALE	26.2188	Alive	366	T3	N0	M0	Stage III	G2	No	No	1	NA	NA
TCGA-BC-A216	62	FEMALE	56.1422	Alive	1351	T3	NA	M0	Stage III	G2	No	No	0	NA	831
TCGA-FV-A4ZP	78	MALE	24.4473	Dead	2486	T3	NA	M0	Stage III	G2	No	Yes	1	NA	20326
TCGA-BC-A10X	52	FEMALE	NA	Dead	770	T3	N0	NA	Stage III	G2	No	No	0	NA	264
TCGA-BW-A5NO	50	MALE	NA	Alive	20	T3	NA	NA	Stage III	G2	No	No	0	NA	NA
TCGA-CC-A5UE	48	MALE	21.2245	Dead	272	T4	N0	M0	Stage III	G2	No	Yes	1	NA	NA
TCGA-PD-A5DF	58	FEMALE	25.8166	Dead	639	T4	N0	M0	Stage III	G2	No	No	0	NA	NA
TCGA-CC-5259	60	FEMALE	20.9321	Alive	250	T4	N0	M0	Stage III	G2	No	No	1	NA	NA
TCGA-T1-A6J8	68	MALE	18.3907	Alive	23	T1	NA	M0	NA	G2	No	Yes	0	NA	NA
TCGA-2Y-A9H8	85	FEMALE	17.7778	Dead	633	T1	NA	NA	NA	G2	No	Yes	1	NA	234000
TCGA-2Y-A9GS	58	MALE	35.0556	Dead	724	T2	NA	NA	NA	G2	No	Yes	1	NA	74
TCGA-BC-A10U	69	MALE	NA	Dead	837	T2	NA	NA	NA	G2	No	Yes	1	NA	38
TCGA-BC-A112	80	MALE	35.629	Dead	153	T3	NA	NA	NA	G2	No	Yes	0	NA	233
TCGA-BC-A10R	66	FEMALE	NA	Dead	308	T3	NA	NA	NA	G2	No	No	1	NA	27
TCGA-DD-A11A	67	MALE	27.5312	Alive	79	T1	N0	M0	Stage I	G3	No	No	0	NA	223
TCGA-2Y-A9H2	64	FEMALE	17.7557	Alive	1731	T1	N0	NA	Stage I	G3	No	Yes	0	NA	2
TCGA-MR-A8JO	34	MALE	23.4277	Alive	330	T1	N0	NA	Stage I	G3	No	Yes	0	NA	2
TCGA-2Y-A9H5	59	FEMALE	27.993	Dead	555	T1	N0	NA	Stage I	G3	No	Yes	1	NA	11700
TCGA-NI-A8LF	74	MALE	35.5665	Alive	799	T1	NA	NA	Stage I	G3	No	Yes	0	NA	NA
TCGA-BW-A5NQ	63	MALE	NA	Alive	0	T1	NA	NA	Stage I	G3	No	Yes	0	NA	NA
TCGA-ED-A4XI	58	MALE	19.0311	Alive	819	T2	N0	M0	Stage II	G3	No	No	0	NA	573
TCGA-CC-A7IJ	56	MALE	19.8347	Alive	382	T2	N0	M0	Stage II	G3	No	Yes	0	NA	NA
TCGA-ED-A7XP	53	FEMALE	21.9076	Alive	400	T2	N0	M0	Stage II	G3	No	No	1	NA	18
TCGA-BC-A3KG	68	FEMALE	25.3155	Alive	680	T2	N0	M0	Stage II	G3	No	Yes	1	NA	618
TCGA-RC-A6M3	24	MALE	NA	Alive	0	T2	N0	M0	Stage II	G3	No	No	0	NA	NA
TCGA-ED-A7PY	20	FEMALE	16.4366	Alive	390	T2	NA	M0	Stage II	G3	No	No	0	NA	2
TCGA-ED-A7PX	48	FEMALE	16.5889	Alive	6	T2	NA	M0	Stage II	G3	No	No	0	NA	24
TCGA-BC-A217	75	FEMALE	30.4867	Dead	1397	T2	NA	M0	Stage II	G3	No	Yes	0	NA	28
TCGA-2Y-A9GY	64	FEMALE	35.4925	Dead	757	T2	NA	NA	Stage II	G3	No	No	1	NA	27600
TCGA-CC-A7II	54	MALE	18.424	Alive	399	T3	N0	M0	Stage III	G3	No	Yes	1	NA	NA
TCGA-CC-A8HU	39	FEMALE	15.8079	Dead	344	T3	N0	M0	Stage III	G3	No	No	1	NA	NA
TCGA-CC-A3M9	45	MALE	20.148	Dead	300	T3	N0	M0	Stage III	G3	No	Yes	1	NA	NA
TCGA-CC-A7IK	59	MALE	20.1956	Dead	262	T3	N0	M0	Stage III	G3	No	Yes	1	NA	NA
TCGA-CC-A1HT	50	MALE	20.3244	Dead	101	T3	N0	M0	Stage III	G3	No	No	0	NA	NA
TCGA-CC-A5UC	63	MALE	20.9366	Dead	347	T3	N0	M0	Stage III	G3	No	Yes	1	NA	NA
TCGA-BC-4072	74	FEMALE	NA	Dead	1490	T3	N0	M0	Stage III	G3	No	No	1	NA	NA
TCGA-ED-A66X	35	MALE	21.1073	Alive	406	T3	N0	M0	Stage III	G3	No	Yes	1	NA	5840
TCGA-ED-A8O5	59	FEMALE	23.1405	Alive	406	T3	N0	M0	Stage III	G3	No	No	0	NA	498
TCGA-ED-A8O6	50	FEMALE	16.5289	Dead	56	T3	N0	M0	Stage III	G3	No	No	0	NA	3000
TCGA-ED-A66Y	51	FEMALE	23.0469	Dead	296	T3	N0	M0	Stage III	G3	No	No	0	NA	12100
TCGA-BC-4073	73	MALE	NA	Alive	849	T3	N0	NA	Stage III	G3	No	Yes	0	NA	NA
TCGA-YA-A8S7	68	MALE	27.1416	Dead	412	T3	N0	NA	Stage III	G3	No	No	1	NA	56
TCGA-EP-A2KA	52	FEMALE	NA	Dead	627	T3	NA	NA	Stage III	G3	No	No	1	NA	13
TCGA-DD-A3A7	67	MALE	22.6347	Dead	419	T3	N0	M0	Stage III	G3	No	Yes	1	NA	120
TCGA-BC-A8YO	66	FEMALE	25.6055	Alive	562	T4	N0	M0	Stage III	G3	No	Yes	1	NA	NA
TCGA-DD-A4NA	67	FEMALE	33.7495	Alive	1008	T2	N1	M0	Stage III	G3	No	No	0	NA	3
TCGA-BW-A5NP	26	FEMALE	NA	Alive	0	T2	N0	M1	Stage IV	G3	Yes	No	1	NA	143684
TCGA-WQ-A9G7	71	FEMALE	27.993	Alive	30	T3	NA	M0	NA	G3	No	No	0	NA	NA
TCGA-BC-A10Y	76	MALE	25.1429	Dead	711	T4	NA	NA	NA	G3	No	Yes	1	NA	10575
TCGA-BC-A10W	50	MALE	NA	Dead	91	T4	NA	NA	NA	G3	Yes	No	1	NA	79
TCGA-FV-A3R2	75	MALE	NA	Dead	194	T1	NA	NA	Stage I	NA	No	No	0	NA	NA
TCGA-FV-A23B	70	FEMALE	NA	Dead	1852	T2	N0	M0	Stage II	NA	No	No	1	NA	NA
TCGA-HP-A5N0	90	FEMALE	26.7094	Dead	752	NA	NA	M0	NA	NA	No	No	1	NA	NA
TCGA-BC-A10Q	72	FEMALE	NA	Dead	1135	T2	NA	NA	NA	NA	No	No	1	NA	NA

## Sheet: GSE121248-clinical
Accession	Title	SampleType	Description	DataProcessing	PlatformRef	ChannelCount	Source	Organism	tissue	individual id	hbv status	Sex	disease state	age
GSM3428716	Tumor (HCC 17T)	RNA	Gene expression data from HCC Tissue sample of hepatocellular carcinoma patient	The data was analysed using Partek Genomics Suite version 6.6. CEL files were imported into Partek with RMA background correction, quantile normalisation and log2 transformation.Batch effects were removed based on microarray scandate factor using Partek Batch-remove algorithm.	GPL570	1	Tumor sample from hepatocellular carcinoma patient	Homo sapiens	Tumor sample	17	Positive	72	HCC	M
GSM3428717	Tumor (HCC 32T)	RNA	Gene expression data from HCC Tissue sample of hepatocellular carcinoma patient	The data was analysed using Partek Genomics Suite version 6.6. CEL files were imported into Partek with RMA background correction, quantile normalisation and log2 transformation.Batch effects were removed based on microarray scandate factor using Partek Batch-remove algorithm.	GPL570	1	Tumor sample from hepatocellular carcinoma patient	Homo sapiens	Tumor sample	32	Positive	39	HCC	M
GSM3428718	Tumor (HCC 37T)	RNA	Gene expression data from HCC Tissue sample of hepatocellular carcinoma patient	The data was analysed using Partek Genomics Suite version 6.6. CEL files were imported into Partek with RMA background correction, quantile normalisation and log2 transformation.Batch effects were removed based on microarray scandate factor using Partek Batch-remove algorithm.	GPL570	1	Tumor sample from hepatocellular carcinoma patient	Homo sapiens	Tumor sample	37	Positive	63	HCC	M
GSM3428719	Tumor (HCC 38T)	RNA	Gene expression data from HCC Tissue sample of hepatocellular carcinoma patient	The data was analysed using Partek Genomics Suite version 6.6. CEL files were imported into Partek with RMA background correction, quantile normalisation and log2 transformation.Batch effects were removed based on microarray scandate factor using Partek Batch-remove algorithm.	GPL570	1	Tumor sample from hepatocellular carcinoma patient	Homo sapiens	Tumor sample	38	Positive	44	HCC	M
GSM3428720	Tumor (HCC 40T)	RNA	Gene expression data from HCC Tissue sample of hepatocellular carcinoma patient	The data was analysed using Partek Genomics Suite version 6.6. CEL files were imported into Partek with RMA background correction, quantile normalisation and log2 transformation.Batch effects were removed based on microarray scandate factor using Partek Batch-remove algorithm.	GPL570	1	Tumor sample from hepatocellular carcinoma patient	Homo sapiens	Tumor sample	40	Positive	43	HCC	M
GSM3428721	Tumor (HCC 42T)	RNA	Gene expression data from HCC Tissue sample of hepatocellular carcinoma patient	The data was analysed using Partek Genomics Suite version 6.6. CEL files were imported into Partek with RMA background correction, quantile normalisation and log2 transformation.Batch effects were removed based on microarray scandate factor using Partek Batch-remove algorithm.	GPL570	1	Tumor sample from hepatocellular carcinoma patient	Homo sapiens	Tumor sample	42	Positive	38	HCC	M
GSM3428722	Tumor (HCC 43T)	RNA	Gene expression data from HCC Tissue sample of hepatocellular carcinoma patient	The data was analysed using Partek Genomics Suite version 6.6. CEL files were imported into Partek with RMA background correction, quantile normalisation and log2 transformation.Batch effects were removed based on microarray scandate factor using Partek Batch-remove algorithm.	GPL570	1	Tumor sample from hepatocellular carcinoma patient	Homo sapiens	Tumor sample	43	Positive	47	HCC	M
GSM3428723	Tumor (HCC 44T)	RNA	Gene expression data from HCC Tissue sample of hepatocellular carcinoma patient	The data was analysed using Partek Genomics Suite version 6.6. CEL files were imported into Partek with RMA background correction, quantile normalisation and log2 transformation.Batch effects were removed based on microarray scandate factor using Partek Batch-remove algorithm.	GPL570	1	Tumor sample from hepatocellular carcinoma patient	Homo sapiens	Tumor sample	44	Positive	74	HCC	F
GSM3428724	Tumor (HCC 45T)	RNA	Gene expression data from HCC Tissue sample of hepatocellular carcinoma patient	The data was analysed using Partek Genomics Suite version 6.6. CEL files were imported into Partek with RMA background correction, quantile normalisation and log2 transformation.Batch effects were removed based on microarray scandate factor using Partek Batch-remove algorithm.	GPL570	1	Tumor sample from hepatocellular carcinoma patient	Homo sapiens	Tumor sample	45	Positive	75	HCC	M
GSM3428725	Tumor (HCC 53T)	RNA	Gene expression data from HCC Tissue sample of hepatocellular carcinoma patient	The data was analysed using Partek Genomics Suite version 6.6. CEL files were imported into Partek with RMA background correction, quantile normalisation and log2 transformation.Batch effects were removed based on microarray scandate factor using Partek Batch-remove algorithm.	GPL570	1	Tumor sample from hepatocellular carcinoma patient	Homo sapiens	Tumor sample	53	Positive	58	HCC	F
GSM3428726	Tumor (HCC 54T)	RNA	Gene expression data from HCC Tissue sample of hepatocellular carcinoma patient	The data was analysed using Partek Genomics Suite version 6.6. CEL files were imported into Partek with RMA background correction, quantile normalisation and log2 transformation.Batch effects were removed based on microarray scandate factor using Partek Batch-remove algorithm.	GPL570	1	Tumor sample from hepatocellular carcinoma patient	Homo sapiens	Tumor sample	54	Positive	55	HCC	M
GSM3428727	Tumor (HCC 55T)	RNA	Gene expression data from HCC Tissue sample of hepatocellular carcinoma patient	The data was analysed using Partek Genomics Suite version 6.6. CEL files were imported into Partek with RMA background correction, quantile normalisation and log2 transformation.Batch effects were removed based on microarray scandate factor using Partek Batch-remove algorithm.	GPL570	1	Tumor sample from hepatocellular carcinoma patient	Homo sapiens	Tumor sample	55	Positive	51	HCC	M
GSM3428728	Tumor (HCC 56T)	RNA	Gene expression data from HCC Tissue sample of hepatocellular carcinoma patient	The data was analysed using Partek Genomics Suite version 6.6. CEL files were imported into Partek with RMA background correction, quantile normalisation and log2 transformation.Batch effects were removed based on microarray scandate factor using Partek Batch-remove algorithm.	GPL570	1	Tumor sample from hepatocellular carcinoma patient	Homo sapiens	Tumor sample	56	Positive	51	HCC	M
GSM3428729	Tumor (HCC 60T)	RNA	Gene expression data from HCC Tissue sample of hepatocellular carcinoma patient	The data was analysed using Partek Genomics Suite version 6.6. CEL files were imported into Partek with RMA background correction, quantile normalisation and log2 transformation.Batch effects were removed based on microarray scandate factor using Partek Batch-remove algorithm.	GPL570	1	Tumor sample from hepatocellular carcinoma patient	Homo sapiens	Tumor sample	60	Positive	67	HCC	M
GSM3428730	Tumor (HCC 62T)	RNA	Gene expression data from HCC Tissue sample of hepatocellular carcinoma patient	The data was analysed using Partek Genomics Suite version 6.6. CEL files were imported into Partek with RMA background correction, quantile normalisation and log2 transformation.Batch effects were removed based on microarray scandate factor using Partek Batch-remove algorithm.	GPL570	1	Tumor sample from hepatocellular carcinoma patient	Homo sapiens	Tumor sample	62	Positive	66	HCC	M
GSM3428731	Tumor (HCC 64T)	RNA	Gene expression data from HCC Tissue sample of hepatocellular carcinoma patient	The data was analysed using Partek Genomics Suite version 6.6. CEL files were imported into Partek with RMA background correction, quantile normalisation and log2 transformation.Batch effects were removed based on microarray scandate factor using Partek Batch-remove algorithm.	GPL570	1	Tumor sample from hepatocellular carcinoma patient	Homo sapiens	Tumor sample	64	Positive	67	HCC	M
GSM3428732	Tumor (HCC 65T)	RNA	Gene expression data from HCC Tissue sample of hepatocellular carcinoma patient	The data was analysed using Partek Genomics Suite version 6.6. CEL files were imported into Partek with RMA background correction, quantile normalisation and log2 transformation.Batch effects were removed based on microarray scandate factor using Partek Batch-remove algorithm.	GPL570	1	Tumor sample from hepatocellular carcinoma patient	Homo sapiens	Tumor sample	65	Positive	76	HCC	M
GSM3428733	Tumor (HCC 66T)	RNA	Gene expression data from HCC Tissue sample of hepatocellular carcinoma patient	The data was analysed using Partek Genomics Suite version 6.6. CEL files were imported into Partek with RMA background correction, quantile normalisation and log2 transformation.Batch effects were removed based on microarray scandate factor using Partek Batch-remove algorithm.	GPL570	1	Tumor sample from hepatocellular carcinoma patient	Homo sapiens	Tumor sample	66	Positive	50	HCC	M
GSM3428734	Tumor (HCC 67T)	RNA	Gene expression data from HCC Tissue sample of hepatocellular carcinoma patient	The data was analysed using Partek Genomics Suite version 6.6. CEL files were imported into Partek with RMA background correction, quantile normalisation and log2 transformation.Batch effects were removed based on microarray scandate factor using Partek Batch-remove algorithm.	GPL570	1	Tumor sample from hepatocellular carcinoma patient	Homo sapiens	Tumor sample	67	Positive	30	HCC	M
GSM3428735	Tumor (HCC 68T)	RNA	Gene expression data from HCC Tissue sample of hepatocellular carcinoma patient	The data was analysed using Partek Genomics Suite version 6.6. CEL files were imported into Partek with RMA background correction, quantile normalisation and log2 transformation.Batch effects were removed based on microarray scandate factor using Partek Batch-remove algorithm.	GPL570	1	Tumor sample from hepatocellular carcinoma patient	Homo sapiens	Tumor sample	68	Positive	54	HCC	M
GSM3428736	Tumor (HCC 71T)	RNA	Gene expression data from HCC Tissue sample of hepatocellular carcinoma patient	The data was analysed using Partek Genomics Suite version 6.6. CEL files were imported into Partek with RMA background correction, quantile normalisation and log2 transformation.Batch effects were removed based on microarray scandate factor using Partek Batch-remove algorithm.	GPL570	1	Tumor sample from hepatocellular carcinoma patient	Homo sapiens	Tumor sample	71	Positive	33	HCC	M
GSM3428737	Tumor (HCC 72T)	RNA	Gene expression data from HCC Tissue sample of hepatocellular carcinoma patient	The data was analysed using Partek Genomics Suite version 6.6. CEL files were imported into Partek with RMA background correction, quantile normalisation and log2 transformation.Batch effects were removed based on microarray scandate factor using Partek Batch-remove algorithm.	GPL570	1	Tumor sample from hepatocellular carcinoma patient	Homo sapiens	Tumor sample	72	Positive	61	HCC	M
GSM3428738	Tumor (HCC 73T)	RNA	Gene expression data from HCC Tissue sample of hepatocellular carcinoma patient	The data was analysed using Partek Genomics Suite version 6.6. CEL files were imported into Partek with RMA background correction, quantile normalisation and log2 transformation.Batch effects were removed based on microarray scandate factor using Partek Batch-remove algorithm.	GPL570	1	Tumor sample from hepatocellular carcinoma patient	Homo sapiens	Tumor sample	73	Positive	51	HCC	M
GSM3428739	Tumor (HCC 75T)	RNA	Gene expression data from HCC Tissue sample of hepatocellular carcinoma patient	The data was analysed using Partek Genomics Suite version 6.6. CEL files were imported into Partek with RMA background correction, quantile normalisation and log2 transformation.Batch effects were removed based on microarray scandate factor using Partek Batch-remove algorithm.	GPL570	1	Tumor sample from hepatocellular carcinoma patient	Homo sapiens	Tumor sample	75	Positive	38	HCC	M
GSM3428740	Tumor (HCC 77T)	RNA	Gene expression data from HCC Tissue sample of hepatocellular carcinoma patient	The data was analysed using Partek Genomics Suite version 6.6. CEL files were imported into Partek with RMA background correction, quantile normalisation and log2 transformation.Batch effects were removed based on microarray scandate factor using Partek Batch-remove algorithm.	GPL570	1	Tumor sample from hepatocellular carcinoma patient	Homo sapiens	Tumor sample	77	Positive	79	HCC	M
GSM3428741	Tumor (HCC 78T)	RNA	Gene expression data from HCC Tissue sample of hepatocellular carcinoma patient	The data was analysed using Partek Genomics Suite version 6.6. CEL files were imported into Partek with RMA background correction, quantile normalisation and log2 transformation.Batch effects were removed based on microarray scandate factor using Partek Batch-remove algorithm.	GPL570	1	Tumor sample from hepatocellular carcinoma patient	Homo sapiens	Tumor sample	78	Positive	68	HCC	M
GSM3428742	Tumor (HCC 79T)	RNA	Gene expression data from HCC Tissue sample of hepatocellular carcinoma patient	The data was analysed using Partek Genomics Suite version 6.6. CEL files were imported into Partek with RMA background correction, quantile normalisation and log2 transformation.Batch effects were removed based on microarray scandate factor using Partek Batch-remove algorithm.	GPL570	1	Tumor sample from hepatocellular carcinoma patient	Homo sapiens	Tumor sample	79	Positive	59	HCC	M
GSM3428743	Tumor (HCC 80T)	RNA	Gene expression data from HCC Tissue sample of hepatocellular carcinoma patient	The data was analysed using Partek Genomics Suite version 6.6. CEL files were imported into Partek with RMA background correction, quantile normalisation and log2 transformation.Batch effects were removed based on microarray scandate factor using Partek Batch-remove algorithm.	GPL570	1	Tumor sample from hepatocellular carcinoma patient	Homo sapiens	Tumor sample	80	Positive	72	HCC	M
GSM3428744	Tumor (HCC 81T)	RNA	Gene expression data from HCC Tissue sample of hepatocellular carcinoma patient	The data was analysed using Partek Genomics Suite version 6.6. CEL files were imported into Partek with RMA background correction, quantile normalisation and log2 transformation.Batch effects were removed based on microarray scandate factor using Partek Batch-remove algorithm.	GPL570	1	Tumor sample from hepatocellular carcinoma patient	Homo sapiens	Tumor sample	81	Positive	57	HCC	M
GSM3428745	Tumor (HCC 82T)	RNA	Gene expression data from HCC Tissue sample of hepatocellular carcinoma patient	The data was analysed using Partek Genomics Suite version 6.6. CEL files were imported into Partek with RMA background correction, quantile normalisation and log2 transformation.Batch effects were removed based on microarray scandate factor using Partek Batch-remove algorithm.	GPL570	1	Tumor sample from hepatocellular carcinoma patient	Homo sapiens	Tumor sample	82	Positive	52	HCC	F
GSM3428746	Tumor (HCC 83T)	RNA	Gene expression data from HCC Tissue sample of hepatocellular carcinoma patient	The data was analysed using Partek Genomics Suite version 6.6. CEL files were imported into Partek with RMA background correction, quantile normalisation and log2 transformation.Batch effects were removed based on microarray scandate factor using Partek Batch-remove algorithm.	GPL570	1	Tumor sample from hepatocellular carcinoma patient	Homo sapiens	Tumor sample	83	Positive	57	HCC	M
GSM3428747	Tumor (HCC 84T)	RNA	Gene expression data from HCC Tissue sample of hepatocellular carcinoma patient	The data was analysed using Partek Genomics Suite version 6.6. CEL files were imported into Partek with RMA background correction, quantile normalisation and log2 transformation.Batch effects were removed based on microarray scandate factor using Partek Batch-remove algorithm.	GPL570	1	Tumor sample from hepatocellular carcinoma patient	Homo sapiens	Tumor sample	84	Positive	35	HCC	F
GSM3428748	Tumor (HCC 85T)	RNA	Gene expression data from HCC Tissue sample of hepatocellular carcinoma patient	The data was analysed using Partek Genomics Suite version 6.6. CEL files were imported into Partek with RMA background correction, quantile normalisation and log2 transformation.Batch effects were removed based on microarray scandate factor using Partek Batch-remove algorithm.	GPL570	1	Tumor sample from hepatocellular carcinoma patient	Homo sapiens	Tumor sample	85	Positive	57	HCC	M
GSM3428749	Tumor (HCC 87T)	RNA	Gene expression data from HCC Tissue sample of hepatocellular carcinoma patient	The data was analysed using Partek Genomics Suite version 6.6. CEL files were imported into Partek with RMA background correction, quantile normalisation and log2 transformation.Batch effects were removed based on microarray scandate factor using Partek Batch-remove algorithm.	GPL570	1	Tumor sample from hepatocellular carcinoma patient	Homo sapiens	Tumor sample	87	Positive	33	HCC	M
GSM3428750	Tumor (HCC 88T)	RNA	Gene expression data from HCC Tissue sample of hepatocellular carcinoma patient	The data was analysed using Partek Genomics Suite version 6.6. CEL files were imported into Partek with RMA background correction, quantile normalisation and log2 transformation.Batch effects were removed based on microarray scandate factor using Partek Batch-remove algorithm.	GPL570	1	Tumor sample from hepatocellular carcinoma patient	Homo sapiens	Tumor sample	88	Positive	60	HCC	F
GSM3428751	Tumor (HCC 89T)	RNA	Gene expression data from HCC Tissue sample of hepatocellular carcinoma patient	The data was analysed using Partek Genomics Suite version 6.6. CEL files were imported into Partek with RMA background correction, quantile normalisation and log2 transformation.Batch effects were removed based on microarray scandate factor using Partek Batch-remove algorithm.	GPL570	1	Tumor sample from hepatocellular carcinoma patient	Homo sapiens	Tumor sample	89	Positive	69	HCC	M
GSM3428752	Tumor (HCC 92T)	RNA	Gene expression data from HCC Tissue sample of hepatocellular carcinoma patient	The data was analysed using Partek Genomics Suite version 6.6. CEL files were imported into Partek with RMA background correction, quantile normalisation and log2 transformation.Batch effects were removed based on microarray scandate factor using Partek Batch-remove algorithm.	GPL570	1	Tumor sample from hepatocellular carcinoma patient	Homo sapiens	Tumor sample	92	Positive	48	HCC	M
GSM3428753	Tumor (HCC 93T)	RNA	Gene expression data from HCC Tissue sample of hepatocellular carcinoma patient	The data was analysed using Partek Genomics Suite version 6.6. CEL files were imported into Partek with RMA background correction, quantile normalisation and log2 transformation.Batch effects were removed based on microarray scandate factor using Partek Batch-remove algorithm.	GPL570	1	Tumor sample from hepatocellular carcinoma patient	Homo sapiens	Tumor sample	93	Positive	75	HCC	M
GSM3428754	Tumor (HCC 95T)	RNA	Gene expression data from HCC Tissue sample of hepatocellular carcinoma patient	The data was analysed using Partek Genomics Suite version 6.6. CEL files were imported into Partek with RMA background correction, quantile normalisation and log2 transformation.Batch effects were removed based on microarray scandate factor using Partek Batch-remove algorithm.	GPL570	1	Tumor sample from hepatocellular carcinoma patient	Homo sapiens	Tumor sample	95	Positive	66	HCC	M
GSM3428755	Tumor (HCC 97T)	RNA	Gene expression data from HCC Tissue sample of hepatocellular carcinoma patient	The data was analysed using Partek Genomics Suite version 6.6. CEL files were imported into Partek with RMA background correction, quantile normalisation and log2 transformation.Batch effects were removed based on microarray scandate factor using Partek Batch-remove algorithm.	GPL570	1	Tumor sample from hepatocellular carcinoma patient	Homo sapiens	Tumor sample	97	Positive	59	HCC	M
GSM3428756	Tumor (HCC 101T)	RNA	Gene expression data from HCC Tissue sample of hepatocellular carcinoma patient	The data was analysed using Partek Genomics Suite version 6.6. CEL files were imported into Partek with RMA background correction, quantile normalisation and log2 transformation.Batch effects were removed based on microarray scandate factor using Partek Batch-remove algorithm.	GPL570	1	Tumor sample from hepatocellular carcinoma patient	Homo sapiens	Tumor sample	101	Positive	44	HCC	M
GSM3428757	Tumor (HCC 102T)	RNA	Gene expression data from HCC Tissue sample of hepatocellular carcinoma patient	The data was analysed using Partek Genomics Suite version 6.6. CEL files were imported into Partek with RMA background correction, quantile normalisation and log2 transformation.Batch effects were removed based on microarray scandate factor using Partek Batch-remove algorithm.	GPL570	1	Tumor sample from hepatocellular carcinoma patient	Homo sapiens	Tumor sample	102	Positive	66	HCC	M
GSM3428758	Tumor (HCC 104T)	RNA	Gene expression data from HCC Tissue sample of hepatocellular carcinoma patient	The data was analysed using Partek Genomics Suite version 6.6. CEL files were imported into Partek with RMA background correction, quantile normalisation and log2 transformation.Batch effects were removed based on microarray scandate factor using Partek Batch-remove algorithm.	GPL570	1	Tumor sample from hepatocellular carcinoma patient	Homo sapiens	Tumor sample	104	Positive	83	HCC	M
GSM3428759	Tumor (HCC 106T)	RNA	Gene expression data from HCC Tissue sample of hepatocellular carcinoma patient	The data was analysed using Partek Genomics Suite version 6.6. CEL files were imported into Partek with RMA background correction, quantile normalisation and log2 transformation.Batch effects were removed based on microarray scandate factor using Partek Batch-remove algorithm.	GPL570	1	Tumor sample from hepatocellular carcinoma patient	Homo sapiens	Tumor sample	106	Positive	64	HCC	M
GSM3428760	Tumor (HCC 107T)	RNA	Gene expression data from HCC Tissue sample of hepatocellular carcinoma patient	The data was analysed using Partek Genomics Suite version 6.6. CEL files were imported into Partek with RMA background correction, quantile normalisation and log2 transformation.Batch effects were removed based on microarray scandate factor using Partek Batch-remove algorithm.	GPL570	1	Tumor sample from hepatocellular carcinoma patient	Homo sapiens	Tumor sample	107	Positive	62	HCC	M
GSM3428761	Tumor (HCC 108T)	RNA	Gene expression data from HCC Tissue sample of hepatocellular carcinoma patient	The data was analysed using Partek Genomics Suite version 6.6. CEL files were imported into Partek with RMA background correction, quantile normalisation and log2 transformation.Batch effects were removed based on microarray scandate factor using Partek Batch-remove algorithm.	GPL570	1	Tumor sample from hepatocellular carcinoma patient	Homo sapiens	Tumor sample	108	Positive	73	HCC	M
GSM3428762	Tumor (HCC 126T)	RNA	Gene expression data from HCC Tissue sample of hepatocellular carcinoma patient	The data was analysed using Partek Genomics Suite version 6.6. CEL files were imported into Partek with RMA background correction, quantile normalisation and log2 transformation.Batch effects were removed based on microarray scandate factor using Partek Batch-remove algorithm.	GPL570	1	Tumor sample from hepatocellular carcinoma patient	Homo sapiens	Tumor sample	126	Positive	72	HCC	F
GSM3428763	Tumor (HCC 127T)	RNA	Gene expression data from HCC Tissue sample of hepatocellular carcinoma patient	The data was analysed using Partek Genomics Suite version 6.6. CEL files were imported into Partek with RMA background correction, quantile normalisation and log2 transformation.Batch effects were removed based on microarray scandate factor using Partek Batch-remove algorithm.	GPL570	1	Tumor sample from hepatocellular carcinoma patient	Homo sapiens	Tumor sample	127	Positive	39	HCC	M
GSM3428764	Tumor (HCC 132T)	RNA	Gene expression data from HCC Tissue sample of hepatocellular carcinoma patient	The data was analysed using Partek Genomics Suite version 6.6. CEL files were imported into Partek with RMA background correction, quantile normalisation and log2 transformation.Batch effects were removed based on microarray scandate factor using Partek Batch-remove algorithm.	GPL570	1	Tumor sample from hepatocellular carcinoma patient	Homo sapiens	Tumor sample	132	Positive	69	HCC	M
GSM3428765	Tumor (HCC 133T)	RNA	Gene expression data from HCC Tissue sample of hepatocellular carcinoma patient	The data was analysed using Partek Genomics Suite version 6.6. CEL files were imported into Partek with RMA background correction, quantile normalisation and log2 transformation.Batch effects were removed based on microarray scandate factor using Partek Batch-remove algorithm.	GPL570	1	Tumor sample from hepatocellular carcinoma patient	Homo sapiens	Tumor sample	133	Positive	35	HCC	M
GSM3428766	Tumor (HCC 146T)	RNA	Gene expression data from HCC Tissue sample of hepatocellular carcinoma patient	The data was analysed using Partek Genomics Suite version 6.6. CEL files were imported into Partek with RMA background correction, quantile normalisation and log2 transformation.Batch effects were removed based on microarray scandate factor using Partek Batch-remove algorithm.	GPL570	1	Tumor sample from hepatocellular carcinoma patient	Homo sapiens	Tumor sample	146	Positive	62	HCC	M
GSM3428767	Tumor (HCC 152T)	RNA	Gene expression data from HCC Tissue sample of hepatocellular carcinoma patient	The data was analysed using Partek Genomics Suite version 6.6. CEL files were imported into Partek with RMA background correction, quantile normalisation and log2 transformation.Batch effects were removed based on microarray scandate factor using Partek Batch-remove algorithm.	GPL570	1	Tumor sample from hepatocellular carcinoma patient	Homo sapiens	Tumor sample	152	Positive	59	HCC	M
GSM3428768	Tumor (HCC 154T)	RNA	Gene expression data from HCC Tissue sample of hepatocellular carcinoma patient	The data was analysed using Partek Genomics Suite version 6.6. CEL files were imported into Partek with RMA background correction, quantile normalisation and log2 transformation.Batch effects were removed based on microarray scandate factor using Partek Batch-remove algorithm.	GPL570	1	Tumor sample from hepatocellular carcinoma patient	Homo sapiens	Tumor sample	154	Positive	64	HCC	M
GSM3428769	Tumor (HCC 157T)	RNA	Gene expression data from HCC Tissue sample of hepatocellular carcinoma patient	The data was analysed using Partek Genomics Suite version 6.6. CEL files were imported into Partek with RMA background correction, quantile normalisation and log2 transformation.Batch effects were removed based on microarray scandate factor using Partek Batch-remove algorithm.	GPL570	1	Tumor sample from hepatocellular carcinoma patient	Homo sapiens	Tumor sample	157	Positive	70	HCC	M
GSM3428770	Tumor (HCC 162T)	RNA	Gene expression data from HCC Tissue sample of hepatocellular carcinoma patient	The data was analysed using Partek Genomics Suite version 6.6. CEL files were imported into Partek with RMA background correction, quantile normalisation and log2 transformation.Batch effects were removed based on microarray scandate factor using Partek Batch-remove algorithm.	GPL570	1	Tumor sample from hepatocellular carcinoma patient	Homo sapiens	Tumor sample	162	Positive	62	HCC	M
GSM3428771	Tumor (HCC 165T)	RNA	Gene expression data from HCC Tissue sample of hepatocellular carcinoma patient	The data was analysed using Partek Genomics Suite version 6.6. CEL files were imported into Partek with RMA background correction, quantile normalisation and log2 transformation.Batch effects were removed based on microarray scandate factor using Partek Batch-remove algorithm.	GPL570	1	Tumor sample from hepatocellular carcinoma patient	Homo sapiens	Tumor sample	165	Positive	56	HCC	M
GSM3428772	Tumor (HCC 166T)	RNA	Gene expression data from HCC Tissue sample of hepatocellular carcinoma patient	The data was analysed using Partek Genomics Suite version 6.6. CEL files were imported into Partek with RMA background correction, quantile normalisation and log2 transformation.Batch effects were removed based on microarray scandate factor using Partek Batch-remove algorithm.	GPL570	1	Tumor sample from hepatocellular carcinoma patient	Homo sapiens	Tumor sample	166	Positive	81	HCC	M
GSM3428773	Tumor (HCC 167T)	RNA	Gene expression data from HCC Tissue sample of hepatocellular carcinoma patient	The data was analysed using Partek Genomics Suite version 6.6. CEL files were imported into Partek with RMA background correction, quantile normalisation and log2 transformation.Batch effects were removed based on microarray scandate factor using Partek Batch-remove algorithm.	GPL570	1	Tumor sample from hepatocellular carcinoma patient	Homo sapiens	Tumor sample	167	Positive	77	HCC	M
GSM3428774	Tumor (HCC 168T)	RNA	Gene expression data from HCC Tissue sample of hepatocellular carcinoma patient	The data was analysed using Partek Genomics Suite version 6.6. CEL files were imported into Partek with RMA background correction, quantile normalisation and log2 transformation.Batch effects were removed based on microarray scandate factor using Partek Batch-remove algorithm.	GPL570	1	Tumor sample from hepatocellular carcinoma patient	Homo sapiens	Tumor sample	168	Positive	72	HCC	M
GSM3428775	Tumor (HCC 169T)	RNA	Gene expression data from HCC Tissue sample of hepatocellular carcinoma patient	The data was analysed using Partek Genomics Suite version 6.6. CEL files were imported into Partek with RMA background correction, quantile normalisation and log2 transformation.Batch effects were removed based on microarray scandate factor using Partek Batch-remove algorithm.	GPL570	1	Tumor sample from hepatocellular carcinoma patient	Homo sapiens	Tumor sample	169	Positive	74	HCC	F
GSM3428776	Tumor (HCC 170T)	RNA	Gene expression data from HCC Tissue sample of hepatocellular carcinoma patient	The data was analysed using Partek Genomics Suite version 6.6. CEL files were imported into Partek with RMA background correction, quantile normalisation and log2 transformation.Batch effects were removed based on microarray scandate factor using Partek Batch-remove algorithm.	GPL570	1	Tumor sample from hepatocellular carcinoma patient	Homo sapiens	Tumor sample	170	Positive	72	HCC	F
GSM3428777	Tumor (HCC 171T)	RNA	Gene expression data from HCC Tissue sample of hepatocellular carcinoma patient	The data was analysed using Partek Genomics Suite version 6.6. CEL files were imported into Partek with RMA background correction, quantile normalisation and log2 transformation.Batch effects were removed based on microarray scandate factor using Partek Batch-remove algorithm.	GPL570	1	Tumor sample from hepatocellular carcinoma patient	Homo sapiens	Tumor sample	171	Positive	64	HCC	M
GSM3428778	Tumor (HCC 172T)	RNA	Gene expression data from HCC Tissue sample of hepatocellular carcinoma patient	The data was analysed using Partek Genomics Suite version 6.6. CEL files were imported into Partek with RMA background correction, quantile normalisation and log2 transformation.Batch effects were removed based on microarray scandate factor using Partek Batch-remove algorithm.	GPL570	1	Tumor sample from hepatocellular carcinoma patient	Homo sapiens	Tumor sample	172	Positive	75	HCC	M
GSM3428779	Tumor (HCC 173T)	RNA	Gene expression data from HCC Tissue sample of hepatocellular carcinoma patient	The data was analysed using Partek Genomics Suite version 6.6. CEL files were imported into Partek with RMA background correction, quantile normalisation and log2 transformation.Batch effects were removed based on microarray scandate factor using Partek Batch-remove algorithm.	GPL570	1	Tumor sample from hepatocellular carcinoma patient	Homo sapiens	Tumor sample	173	Positive	51	HCC	M
GSM3428780	Tumor (HCC 174T)	RNA	Gene expression data from HCC Tissue sample of hepatocellular carcinoma patient	The data was analysed using Partek Genomics Suite version 6.6. CEL files were imported into Partek with RMA background correction, quantile normalisation and log2 transformation.Batch effects were removed based on microarray scandate factor using Partek Batch-remove algorithm.	GPL570	1	Tumor sample from hepatocellular carcinoma patient	Homo sapiens	Tumor sample	174	Positive	56	HCC	M
GSM3428781	Tumor (HCC 175T)	RNA	Gene expression data from HCC Tissue sample of hepatocellular carcinoma patient	The data was analysed using Partek Genomics Suite version 6.6. CEL files were imported into Partek with RMA background correction, quantile normalisation and log2 transformation.Batch effects were removed based on microarray scandate factor using Partek Batch-remove algorithm.	GPL570	1	Tumor sample from hepatocellular carcinoma patient	Homo sapiens	Tumor sample	175	Positive	80	HCC	M
GSM3428782	Tumor (HCC 176T)	RNA	Gene expression data from HCC Tissue sample of hepatocellular carcinoma patient	The data was analysed using Partek Genomics Suite version 6.6. CEL files were imported into Partek with RMA background correction, quantile normalisation and log2 transformation.Batch effects were removed based on microarray scandate factor using Partek Batch-remove algorithm.	GPL570	1	Tumor sample from hepatocellular carcinoma patient	Homo sapiens	Tumor sample	176	Positive	55	HCC	M
GSM3428783	Tumor (HCC 177T)	RNA	Gene expression data from HCC Tissue sample of hepatocellular carcinoma patient	The data was analysed using Partek Genomics Suite version 6.6. CEL files were imported into Partek with RMA background correction, quantile normalisation and log2 transformation.Batch effects were removed based on microarray scandate factor using Partek Batch-remove algorithm.	GPL570	1	Tumor sample from hepatocellular carcinoma patient	Homo sapiens	Tumor sample	177	Positive	52	HCC	M
GSM3428784	Tumor (HCC 178T)	RNA	Gene expression data from HCC Tissue sample of hepatocellular carcinoma patient	The data was analysed using Partek Genomics Suite version 6.6. CEL files were imported into Partek with RMA background correction, quantile normalisation and log2 transformation.Batch effects were removed based on microarray scandate factor using Partek Batch-remove algorithm.	GPL570	1	Tumor sample from hepatocellular carcinoma patient	Homo sapiens	Tumor sample	178	Positive	76	HCC	F
GSM3428785	Tumor (HCC 179T)	RNA	Gene expression data from HCC Tissue sample of hepatocellular carcinoma patient	The data was analysed using Partek Genomics Suite version 6.6. CEL files were imported into Partek with RMA background correction, quantile normalisation and log2 transformation.Batch effects were removed based on microarray scandate factor using Partek Batch-remove algorithm.	GPL570	1	Tumor sample from hepatocellular carcinoma patient	Homo sapiens	Tumor sample	179	Positive	53	HCC	M
GSM3428786	Adjacent Normal (HCC 53N)	RNA	Gene expression data from Adjacent Normal tissue sample of hepatocellular carcinoma patient	The data was analysed using Partek Genomics Suite version 6.6. CEL files were imported into Partek with RMA background correction, quantile normalisation and log2 transformation.Batch effects were removed based on microarray scandate factor using Partek Batch-remove algorithm.	GPL570	1	Adjacent Normal sample from hepatocellular carcinoma patient	Homo sapiens	Adjacent Normal sample	53	Positive	58	HCC	F
GSM3428787	Adjacent Normal (HCC 56N)	RNA	Gene expression data from Adjacent Normal tissue sample of hepatocellular carcinoma patient	The data was analysed using Partek Genomics Suite version 6.6. CEL files were imported into Partek with RMA background correction, quantile normalisation and log2 transformation.Batch effects were removed based on microarray scandate factor using Partek Batch-remove algorithm.	GPL570	1	Adjacent Normal sample from hepatocellular carcinoma patient	Homo sapiens	Adjacent Normal sample	56	Positive	51	HCC	M
GSM3428788	Adjacent Normal (HCC 60N)	RNA	Gene expression data from Adjacent Normal tissue sample of hepatocellular carcinoma patient	The data was analysed using Partek Genomics Suite version 6.6. CEL files were imported into Partek with RMA background correction, quantile normalisation and log2 transformation.Batch effects were removed based on microarray scandate factor using Partek Batch-remove algorithm.	GPL570	1	Adjacent Normal sample from hepatocellular carcinoma patient	Homo sapiens	Adjacent Normal sample	60	Positive	67	HCC	M
GSM3428789	Adjacent Normal (HCC 62N)	RNA	Gene expression data from Adjacent Normal tissue sample of hepatocellular carcinoma patient	The data was analysed using Partek Genomics Suite version 6.6. CEL files were imported into Partek with RMA background correction, quantile normalisation and log2 transformation.Batch effects were removed based on microarray scandate factor using Partek Batch-remove algorithm.	GPL570	1	Adjacent Normal sample from hepatocellular carcinoma patient	Homo sapiens	Adjacent Normal sample	62	Positive	66	HCC	M
GSM3428790	Adjacent Normal (HCC 64N)	RNA	Gene expression data from Adjacent Normal tissue sample of hepatocellular carcinoma patient	The data was analysed using Partek Genomics Suite version 6.6. CEL files were imported into Partek with RMA background correction, quantile normalisation and log2 transformation.Batch effects were removed based on microarray scandate factor using Partek Batch-remove algorithm.	GPL570	1	Adjacent Normal sample from hepatocellular carcinoma patient	Homo sapiens	Adjacent Normal sample	64	Positive	67	HCC	M
GSM3428791	Adjacent Normal (HCC 65N)	RNA	Gene expression data from Adjacent Normal tissue sample of hepatocellular carcinoma patient	The data was analysed using Partek Genomics Suite version 6.6. CEL files were imported into Partek with RMA background correction, quantile normalisation and log2 transformation.Batch effects were removed based on microarray scandate factor using Partek Batch-remove algorithm.	GPL570	1	Adjacent Normal sample from hepatocellular carcinoma patient	Homo sapiens	Adjacent Normal sample	65	Positive	76	HCC	M
GSM3428792	Adjacent Normal (HCC 66N)	RNA	Gene expression data from Adjacent Normal tissue sample of hepatocellular carcinoma patient	The data was analysed using Partek Genomics Suite version 6.6. CEL files were imported into Partek with RMA background correction, quantile normalisation and log2 transformation.Batch effects were removed based on microarray scandate factor using Partek Batch-remove algorithm.	GPL570	1	Adjacent Normal sample from hepatocellular carcinoma patient	Homo sapiens	Adjacent Normal sample	66	Positive	50	HCC	M
GSM3428793	Adjacent Normal (HCC 67N)	RNA	Gene expression data from Adjacent Normal tissue sample of hepatocellular carcinoma patient	The data was analysed using Partek Genomics Suite version 6.6. CEL files were imported into Partek with RMA background correction, quantile normalisation and log2 transformation.Batch effects were removed based on microarray scandate factor using Partek Batch-remove algorithm.	GPL570	1	Adjacent Normal sample from hepatocellular carcinoma patient	Homo sapiens	Adjacent Normal sample	67	Positive	30	HCC	M
GSM3428794	Adjacent Normal (HCC 68N)	RNA	Gene expression data from Adjacent Normal tissue sample of hepatocellular carcinoma patient	The data was analysed using Partek Genomics Suite version 6.6. CEL files were imported into Partek with RMA background correction, quantile normalisation and log2 transformation.Batch effects were removed based on microarray scandate factor using Partek Batch-remove algorithm.	GPL570	1	Adjacent Normal sample from hepatocellular carcinoma patient	Homo sapiens	Adjacent Normal sample	68	Positive	54	HCC	M
GSM3428795	Adjacent Normal (HCC 71N)	RNA	Gene expression data from Adjacent Normal tissue sample of hepatocellular carcinoma patient	The data was analysed using Partek Genomics Suite version 6.6. CEL files were imported into Partek with RMA background correction, quantile normalisation and log2 transformation.Batch effects were removed based on microarray scandate factor using Partek Batch-remove algorithm.	GPL570	1	Adjacent Normal sample from hepatocellular carcinoma patient	Homo sapiens	Adjacent Normal sample	71	Positive	33	HCC	M
GSM3428796	Adjacent Normal (HCC 72N)	RNA	Gene expression data from Adjacent Normal tissue sample of hepatocellular carcinoma patient	The data was analysed using Partek Genomics Suite version 6.6. CEL files were imported into Partek with RMA background correction, quantile normalisation and log2 transformation.Batch effects were removed based on microarray scandate factor using Partek Batch-remove algorithm.	GPL570	1	Adjacent Normal sample from hepatocellular carcinoma patient	Homo sapiens	Adjacent Normal sample	72	Positive	61	HCC	M
GSM3428797	Adjacent Normal (HCC 73N)	RNA	Gene expression data from Adjacent Normal tissue sample of hepatocellular carcinoma patient	The data was analysed using Partek Genomics Suite version 6.6. CEL files were imported into Partek with RMA background correction, quantile normalisation and log2 transformation.Batch effects were removed based on microarray scandate factor using Partek Batch-remove algorithm.	GPL570	1	Adjacent Normal sample from hepatocellular carcinoma patient	Homo sapiens	Adjacent Normal sample	73	Positive	51	HCC	M
GSM3428798	Adjacent Normal (HCC 75N)	RNA	Gene expression data from Adjacent Normal tissue sample of hepatocellular carcinoma patient	The data was analysed using Partek Genomics Suite version 6.6. CEL files were imported into Partek with RMA background correction, quantile normalisation and log2 transformation.Batch effects were removed based on microarray scandate factor using Partek Batch-remove algorithm.	GPL570	1	Adjacent Normal sample from hepatocellular carcinoma patient	Homo sapiens	Adjacent Normal sample	75	Positive	38	HCC	M
GSM3428799	Adjacent Normal (HCC 77N)	RNA	Gene expression data from Adjacent Normal tissue sample of hepatocellular carcinoma patient	The data was analysed using Partek Genomics Suite version 6.6. CEL files were imported into Partek with RMA background correction, quantile normalisation and log2 transformation.Batch effects were removed based on microarray scandate factor using Partek Batch-remove algorithm.	GPL570	1	Adjacent Normal sample from hepatocellular carcinoma patient	Homo sapiens	Adjacent Normal sample	77	Positive	79	HCC	M
GSM3428800	Adjacent Normal (HCC 78N)	RNA	Gene expression data from Adjacent Normal tissue sample of hepatocellular carcinoma patient	The data was analysed using Partek Genomics Suite version 6.6. CEL files were imported into Partek with RMA background correction, quantile normalisation and log2 transformation.Batch effects were removed based on microarray scandate factor using Partek Batch-remove algorithm.	GPL570	1	Adjacent Normal sample from hepatocellular carcinoma patient	Homo sapiens	Adjacent Normal sample	78	Positive	68	HCC	M
GSM3428801	Adjacent Normal (HCC 79N)	RNA	Gene expression data from Adjacent Normal tissue sample of hepatocellular carcinoma patient	The data was analysed using Partek Genomics Suite version 6.6. CEL files were imported into Partek with RMA background correction, quantile normalisation and log2 transformation.Batch effects were removed based on microarray scandate factor using Partek Batch-remove algorithm.	GPL570	1	Adjacent Normal sample from hepatocellular carcinoma patient	Homo sapiens	Adjacent Normal sample	79	Positive	59	HCC	M
GSM3428802	Adjacent Normal (HCC 80N)	RNA	Gene expression data from Adjacent Normal tissue sample of hepatocellular carcinoma patient	The data was analysed using Partek Genomics Suite version 6.6. CEL files were imported into Partek with RMA background correction, quantile normalisation and log2 transformation.Batch effects were removed based on microarray scandate factor using Partek Batch-remove algorithm.	GPL570	1	Adjacent Normal sample from hepatocellular carcinoma patient	Homo sapiens	Adjacent Normal sample	80	Positive	72	HCC	M
GSM3428803	Adjacent Normal (HCC 81N)	RNA	Gene expression data from Adjacent Normal tissue sample of hepatocellular carcinoma patient	The data was analysed using Partek Genomics Suite version 6.6. CEL files were imported into Partek with RMA background correction, quantile normalisation and log2 transformation.Batch effects were removed based on microarray scandate factor using Partek Batch-remove algorithm.	GPL570	1	Adjacent Normal sample from hepatocellular carcinoma patient	Homo sapiens	Adjacent Normal sample	81	Positive	57	HCC	M
GSM3428804	Adjacent Normal (HCC 82N)	RNA	Gene expression data from Adjacent Normal tissue sample of hepatocellular carcinoma patient	The data was analysed using Partek Genomics Suite version 6.6. CEL files were imported into Partek with RMA background correction, quantile normalisation and log2 transformation.Batch effects were removed based on microarray scandate factor using Partek Batch-remove algorithm.	GPL570	1	Adjacent Normal sample from hepatocellular carcinoma patient	Homo sapiens	Adjacent Normal sample	82	Positive	52	HCC	F
GSM3428805	Adjacent Normal (HCC 83N)	RNA	Gene expression data from Adjacent Normal tissue sample of hepatocellular carcinoma patient	The data was analysed using Partek Genomics Suite version 6.6. CEL files were imported into Partek with RMA background correction, quantile normalisation and log2 transformation.Batch effects were removed based on microarray scandate factor using Partek Batch-remove algorithm.	GPL570	1	Adjacent Normal sample from hepatocellular carcinoma patient	Homo sapiens	Adjacent Normal sample	83	Positive	57	HCC	M
GSM3428806	Adjacent Normal (HCC 84N)	RNA	Gene expression data from Adjacent Normal tissue sample of hepatocellular carcinoma patient	The data was analysed using Partek Genomics Suite version 6.6. CEL files were imported into Partek with RMA background correction, quantile normalisation and log2 transformation.Batch effects were removed based on microarray scandate factor using Partek Batch-remove algorithm.	GPL570	1	Adjacent Normal sample from hepatocellular carcinoma patient	Homo sapiens	Adjacent Normal sample	84	Positive	35	HCC	F
GSM3428807	Adjacent Normal (HCC 85N)	RNA	Gene expression data from Adjacent Normal tissue sample of hepatocellular carcinoma patient	The data was analysed using Partek Genomics Suite version 6.6. CEL files were imported into Partek with RMA background correction, quantile normalisation and log2 transformation.Batch effects were removed based on microarray scandate factor using Partek Batch-remove algorithm.	GPL570	1	Adjacent Normal sample from hepatocellular carcinoma patient	Homo sapiens	Adjacent Normal sample	85	Positive	57	HCC	M
GSM3428808	Adjacent Normal (HCC 162N)	RNA	Gene expression data from Adjacent Normal tissue sample of hepatocellular carcinoma patient	The data was analysed using Partek Genomics Suite version 6.6. CEL files were imported into Partek with RMA background correction, quantile normalisation and log2 transformation.Batch effects were removed based on microarray scandate factor using Partek Batch-remove algorithm.	GPL570	1	Adjacent Normal sample from hepatocellular carcinoma patient	Homo sapiens	Adjacent Normal sample	162	Positive	62	HCC	M
GSM3428809	Adjacent Normal (HCC 165N)	RNA	Gene expression data from Adjacent Normal tissue sample of hepatocellular carcinoma patient	The data was analysed using Partek Genomics Suite version 6.6. CEL files were imported into Partek with RMA background correction, quantile normalisation and log2 transformation.Batch effects were removed based on microarray scandate factor using Partek Batch-remove algorithm.	GPL570	1	Adjacent Normal sample from hepatocellular carcinoma patient	Homo sapiens	Adjacent Normal sample	165	Positive	56	HCC	M
GSM3428810	Adjacent Normal (HCC 166N)	RNA	Gene expression data from Adjacent Normal tissue sample of hepatocellular carcinoma patient	The data was analysed using Partek Genomics Suite version 6.6. CEL files were imported into Partek with RMA background correction, quantile normalisation and log2 transformation.Batch effects were removed based on microarray scandate factor using Partek Batch-remove algorithm.	GPL570	1	Adjacent Normal sample from hepatocellular carcinoma patient	Homo sapiens	Adjacent Normal sample	166	Positive	81	HCC	M
GSM3428811	Adjacent Normal (HCC 167N)	RNA	Gene expression data from Adjacent Normal tissue sample of hepatocellular carcinoma patient	The data was analysed using Partek Genomics Suite version 6.6. CEL files were imported into Partek with RMA background correction, quantile normalisation and log2 transformation.Batch effects were removed based on microarray scandate factor using Partek Batch-remove algorithm.	GPL570	1	Adjacent Normal sample from hepatocellular carcinoma patient	Homo sapiens	Adjacent Normal sample	167	Positive	77	HCC	M
GSM3428812	Adjacent Normal (HCC 168N)	RNA	Gene expression data from Adjacent Normal tissue sample of hepatocellular carcinoma patient	The data was analysed using Partek Genomics Suite version 6.6. CEL files were imported into Partek with RMA background correction, quantile normalisation and log2 transformation.Batch effects were removed based on microarray scandate factor using Partek Batch-remove algorithm.	GPL570	1	Adjacent Normal sample from hepatocellular carcinoma patient	Homo sapiens	Adjacent Normal sample	168	Positive	72	HCC	M
GSM3428813	Adjacent Normal (HCC 169N)	RNA	Gene expression data from Adjacent Normal tissue sample of hepatocellular carcinoma patient	The data was analysed using Partek Genomics Suite version 6.6. CEL files were imported into Partek with RMA background correction, quantile normalisation and log2 transformation.Batch effects were removed based on microarray scandate factor using Partek Batch-remove algorithm.	GPL570	1	Adjacent Normal sample from hepatocellular carcinoma patient	Homo sapiens	Adjacent Normal sample	169	Positive	74	HCC	F
GSM3428814	Adjacent Normal (HCC 170N)	RNA	Gene expression data from Adjacent Normal tissue sample of hepatocellular carcinoma patient	The data was analysed using Partek Genomics Suite version 6.6. CEL files were imported into Partek with RMA background correction, quantile normalisation and log2 transformation.Batch effects were removed based on microarray scandate factor using Partek Batch-remove algorithm.	GPL570	1	Adjacent Normal sample from hepatocellular carcinoma patient	Homo sapiens	Adjacent Normal sample	170	Positive	72	HCC	F
GSM3428815	Adjacent Normal (HCC 171N)	RNA	Gene expression data from Adjacent Normal tissue sample of hepatocellular carcinoma patient	The data was analysed using Partek Genomics Suite version 6.6. CEL files were imported into Partek with RMA background correction, quantile normalisation and log2 transformation.Batch effects were removed based on microarray scandate factor using Partek Batch-remove algorithm.	GPL570	1	Adjacent Normal sample from hepatocellular carcinoma patient	Homo sapiens	Adjacent Normal sample	171	Positive	64	HCC	M
GSM3428816	Adjacent Normal (HCC 172N)	RNA	Gene expression data from Adjacent Normal tissue sample of hepatocellular carcinoma patient	The data was analysed using Partek Genomics Suite version 6.6. CEL files were imported into Partek with RMA background correction, quantile normalisation and log2 transformation.Batch effects were removed based on microarray scandate factor using Partek Batch-remove algorithm.	GPL570	1	Adjacent Normal sample from hepatocellular carcinoma patient	Homo sapiens	Adjacent Normal sample	172	Positive	75	HCC	M
GSM3428817	Adjacent Normal (HCC 173N)	RNA	Gene expression data from Adjacent Normal tissue sample of hepatocellular carcinoma patient	The data was analysed using Partek Genomics Suite version 6.6. CEL files were imported into Partek with RMA background correction, quantile normalisation and log2 transformation.Batch effects were removed based on microarray scandate factor using Partek Batch-remove algorithm.	GPL570	1	Adjacent Normal sample from hepatocellular carcinoma patient	Homo sapiens	Adjacent Normal sample	173	Positive	51	HCC	M
GSM3428818	Adjacent Normal (HCC 174N)	RNA	Gene expression data from Adjacent Normal tissue sample of hepatocellular carcinoma patient	The data was analysed using Partek Genomics Suite version 6.6. CEL files were imported into Partek with RMA background correction, quantile normalisation and log2 transformation.Batch effects were removed based on microarray scandate factor using Partek Batch-remove algorithm.	GPL570	1	Adjacent Normal sample from hepatocellular carcinoma patient	Homo sapiens	Adjacent Normal sample	174	Positive	56	HCC	M
GSM3428819	Adjacent Normal (HCC 175N)	RNA	Gene expression data from Adjacent Normal tissue sample of hepatocellular carcinoma patient	The data was analysed using Partek Genomics Suite version 6.6. CEL files were imported into Partek with RMA background correction, quantile normalisation and log2 transformation.Batch effects were removed based on microarray scandate factor using Partek Batch-remove algorithm.	GPL570	1	Adjacent Normal sample from hepatocellular carcinoma patient	Homo sapiens	Adjacent Normal sample	175	Positive	80	HCC	M
GSM3428820	Adjacent Normal (HCC 176N)	RNA	Gene expression data from Adjacent Normal tissue sample of hepatocellular carcinoma patient	The data was analysed using Partek Genomics Suite version 6.6. CEL files were imported into Partek with RMA background correction, quantile normalisation and log2 transformation.Batch effects were removed based on microarray scandate factor using Partek Batch-remove algorithm.	GPL570	1	Adjacent Normal sample from hepatocellular carcinoma patient	Homo sapiens	Adjacent Normal sample	176	Positive	55	HCC	M
GSM3428821	Adjacent Normal (HCC 177N)	RNA	Gene expression data from Adjacent Normal tissue sample of hepatocellular carcinoma patient	The data was analysed using Partek Genomics Suite version 6.6. CEL files were imported into Partek with RMA background correction, quantile normalisation and log2 transformation.Batch effects were removed based on microarray scandate factor using Partek Batch-remove algorithm.	GPL570	1	Adjacent Normal sample from hepatocellular carcinoma patient	Homo sapiens	Adjacent Normal sample	177	Positive	52	HCC	M
GSM3428822	Adjacent Normal (HCC 178N)	RNA	Gene expression data from Adjacent Normal tissue sample of hepatocellular carcinoma patient	The data was analysed using Partek Genomics Suite version 6.6. CEL files were imported into Partek with RMA background correction, quantile normalisation and log2 transformation.Batch effects were removed based on microarray scandate factor using Partek Batch-remove algorithm.	GPL570	1	Adjacent Normal sample from hepatocellular carcinoma patient	Homo sapiens	Adjacent Normal sample	178	Positive	76	HCC	F

## Sheet: GSE84402-clinical
Accession	Title	SampleType	Description	DataProcessing	PlatformRef	ChannelCount	Source	Organism	gender	tumor size	tissue	hbsag	age
GSM2233086	sample1,cancertissue,male	RNA	Gene expression data from the hepatocellular carcinoma tissue	Data analysis was done using Affymetrix GeneChip 5.0 software.	GPL570	1	The hepatocellular carcinoma tissues	Homo sapiens	Male	7.3*6.6*6.5	liver	positive	63
GSM2233087	sample2,non-canceroustissue,male	RNA	Gene expression data from the corresponding non-cancerous tissue	Data analysis was done using Affymetrix GeneChip 5.0 software.	GPL570	1	The corresponding non-cancerous tissues	Homo sapiens	Male	NA	liver	positive	63
GSM2233088	sample3,cancertissue,male	RNA	Gene expression data from the hepatocellular carcinoma tissue	Data analysis was done using Affymetrix GeneChip 5.0 software.	GPL570	1	The hepatocellular carcinoma tissues	Homo sapiens	Male	5*4*4	liver	positive	35
GSM2233089	sample4,non-canceroustissue,male	RNA	Gene expression data from the corresponding non-cancerous tissue	Data analysis was done using Affymetrix GeneChip 5.0 software.	GPL570	1	The corresponding non-cancerous tissues	Homo sapiens	Male	NA	liver	positive	35
GSM2233090	sample5,cancertissue,male	RNA	Gene expression data from the hepatocellular carcinoma tissue	Data analysis was done using Affymetrix GeneChip 5.0 software.	GPL570	1	The hepatocellular carcinoma tissues	Homo sapiens	Male	9*8*8	liver	positive	40
GSM2233091	sample6,non-canceroustissue,male	RNA	Gene expression data from the corresponding non-cancerous tissue	Data analysis was done using Affymetrix GeneChip 5.0 software.	GPL570	1	The corresponding non-cancerous tissues	Homo sapiens	Male	NA	liver	positive	40
GSM2233092	sample11,cancertissue,male	RNA	Gene expression data from the hepatocellular carcinoma tissue	Data analysis was done using Affymetrix GeneChip 5.0 software.	GPL570	1	The hepatocellular carcinoma tissues	Homo sapiens	Male	>10cm	liver	positive	54
GSM2233093	sample12,non-canceroustissue,male	RNA	Gene expression data from the corresponding non-cancerous tissue	Data analysis was done using Affymetrix GeneChip 5.0 software.	GPL570	1	The corresponding non-cancerous tissues	Homo sapiens	Male	NA	liver	positive	54
GSM2233094	sample15,cancertissue,male	RNA	Gene expression data from the hepatocellular carcinoma tissue	Data analysis was done using Affymetrix GeneChip 5.0 software.	GPL570	1	The hepatocellular carcinoma tissues	Homo sapiens	Male	7*9*7	liver	positive	50
GSM2233095	sample16,non-canceroustissue,male	RNA	Gene expression data from the corresponding non-cancerous tissue	Data analysis was done using Affymetrix GeneChip 5.0 software.	GPL570	1	The corresponding non-cancerous tissues	Homo sapiens	Male	NA	liver	positive	50
GSM2233096	sample17,cancertissue,male	RNA	Gene expression data from the hepatocellular carcinoma tissue	Data analysis was done using Affymetrix GeneChip 5.0 software.	GPL570	1	The hepatocellular carcinoma tissues	Homo sapiens	Male	3*2	liver	positive	45
GSM2233097	sample18,non-canceroustissue,male	RNA	Gene expression data from the corresponding non-cancerous tissue	Data analysis was done using Affymetrix GeneChip 5.0 software.	GPL570	1	The corresponding non-cancerous tissues	Homo sapiens	Male	NA	liver	positive	45
GSM2233098	sample21,cancertissue,female	RNA	Gene expression data from the hepatocellular carcinoma tissue	Data analysis was done using Affymetrix GeneChip 5.0 software.	GPL570	1	The hepatocellular carcinoma tissues	Homo sapiens	Female	3*3*3	liver	positive	43
GSM2233099	sample22,non-canceroustissue,female	RNA	Gene expression data from the corresponding non-cancerous tissue	Data analysis was done using Affymetrix GeneChip 5.0 software.	GPL570	1	The corresponding non-cancerous tissues	Homo sapiens	Female	NA	liver	positive	43
GSM2233100	sample23,cancertissue,female	RNA	Gene expression data from the hepatocellular carcinoma tissue	Data analysis was done using Affymetrix GeneChip 5.0 software.	GPL570	1	The hepatocellular carcinoma tissues	Homo sapiens	Female	10*12 at left lateral lobe and 3*2 at right lobe	liver	positive	67
GSM2233101	sample24,non-canceroustissue,female	RNA	Gene expression data from the corresponding non-cancerous tissue	Data analysis was done using Affymetrix GeneChip 5.0 software.	GPL570	1	The corresponding non-cancerous tissues	Homo sapiens	Female	NA	liver	positive	67
GSM2233102	sample25,cancertissue,female	RNA	Gene expression data from the hepatocellular carcinoma tissue	Data analysis was done using Affymetrix GeneChip 5.0 software.	GPL570	1	The hepatocellular carcinoma tissues	Homo sapiens	Female	20*15*18	liver	positive	40
GSM2233103	sample26,non-canceroustissue,female	RNA	Gene expression data from the corresponding non-cancerous tissue	Data analysis was done using Affymetrix GeneChip 5.0 software.	GPL570	1	The corresponding non-cancerous tissues	Homo sapiens	Female	NA	liver	positive	40
GSM2233104	sample27,cancertissue,female	RNA	Gene expression data from the hepatocellular carcinoma tissue	Data analysis was done using Affymetrix GeneChip 5.0 software.	GPL570	1	The hepatocellular carcinoma tissues	Homo sapiens	Female	9*10*7	liver	negative	44
GSM2233105	sample28,non-canceroustissue,female	RNA	Gene expression data from the corresponding non-cancerous tissue	Data analysis was done using Affymetrix GeneChip 5.0 software.	GPL570	1	The corresponding non-cancerous tissues	Homo sapiens	Female	NA	liver	negative	44
GSM2233106	sample29,cancertissue,female	RNA	Gene expression data from the hepatocellular carcinoma tissue	Data analysis was done using Affymetrix GeneChip 5.0 software.	GPL570	1	The hepatocellular carcinoma tissues	Homo sapiens	Female	11*10*4.5	liver	positive	35
GSM2233107	sample30,non-canceroustissue,female	RNA	Gene expression data from the corresponding non-cancerous tissue	Data analysis was done using Affymetrix GeneChip 5.0 software.	GPL570	1	The corresponding non-cancerous tissues	Homo sapiens	Female	NA	liver	positive	35
GSM2233108	sample31,cancertissue,male	RNA	Gene expression data from the hepatocellular carcinoma tissue	Data analysis was done using Affymetrix GeneChip 5.0 software.	GPL570	1	The hepatocellular carcinoma tissues	Homo sapiens	Male	11*9*7	liver	positive	54
GSM2233109	sample32,non-canceroustissue,male	RNA	Gene expression data from the corresponding non-cancerous tissue	Data analysis was done using Affymetrix GeneChip 5.0 software.	GPL570	1	The corresponding non-cancerous tissues	Homo sapiens	Male	NA	liver	positive	54
GSM2233110	sample33,cancertissue,male	RNA	Gene expression data from the hepatocellular carcinoma tissue	Data analysis was done using Affymetrix GeneChip 5.0 software.	GPL570	1	The hepatocellular carcinoma tissues	Homo sapiens	Male	NA	liver	positive	50
GSM2233111	sample34,non-canceroustissue,male	RNA	Gene expression data from the corresponding non-cancerous tissue	Data analysis was done using Affymetrix GeneChip 5.0 software.	GPL570	1	The corresponding non-cancerous tissues	Homo sapiens	Male	NA	liver	positive	50
GSM2233112	sample35,cancertissue,male	RNA	Gene expression data from the hepatocellular carcinoma tissue	Data analysis was done using Affymetrix GeneChip 5.0 software.	GPL570	1	The hepatocellular carcinoma tissues	Homo sapiens	Male	NA	liver	positive	NA
GSM2233113	sample36,non-canceroustissue,male	RNA	Gene expression data from the corresponding non-cancerous tissue	Data analysis was done using Affymetrix GeneChip 5.0 software.	GPL570	1	The corresponding non-cancerous tissues	Homo sapiens	Male	NA	liver	positive	NA

## Sheet: GSE45267-clinical
Accession	Title	SampleType	Description	DataProcessing	PlatformRef	ChannelCount	Source	Organism	tissue	age	sample type
GSM1100370	human HCC sample from elder patient [HCC_330T.CEL]	RNA	elder HCC patient	The CEL file was loaded to R/Bioconductor software and normalized by GC-RMA with default settings.	GPL570	1	human HCC sample from elder patient	Homo sapiens	Tumor	48	elder HCC patient
GSM1100371	human HCC sample from elder patient [HCC_1010T.CEL]	RNA	elder HCC patient	The CEL file was loaded to R/Bioconductor software and normalized by GC-RMA with default settings.	GPL570	1	human HCC sample from elder patient	Homo sapiens	Tumor	41	elder HCC patient
GSM1100372	human HCC sample from elder patient [HCC_109T.CEL]	RNA	elder HCC patient	The CEL file was loaded to R/Bioconductor software and normalized by GC-RMA with default settings.	GPL570	1	human HCC sample from elder patient	Homo sapiens	Tumor	67	elder HCC patient
GSM1100373	human HCC sample from elder patient [HCC_1246T.CEL]	RNA	elder HCC patient	The CEL file was loaded to R/Bioconductor software and normalized by GC-RMA with default settings.	GPL570	1	human HCC sample from elder patient	Homo sapiens	Tumor	41	elder HCC patient
GSM1100374	human HCC sample from elder patient [HCC_198T.CEL]	RNA	elder HCC patient	The CEL file was loaded to R/Bioconductor software and normalized by GC-RMA with default settings.	GPL570	1	human HCC sample from elder patient	Homo sapiens	Tumor	53	elder HCC patient
GSM1100375	human HCC sample from elder patient [HCC_275T.CEL]	RNA	elder HCC patient	The CEL file was loaded to R/Bioconductor software and normalized by GC-RMA with default settings.	GPL570	1	human HCC sample from elder patient	Homo sapiens	Tumor	47	elder HCC patient
GSM1100376	human HCC sample from elder patient [HCC_341T.CEL]	RNA	elder HCC patient	The CEL file was loaded to R/Bioconductor software and normalized by GC-RMA with default settings.	GPL570	1	human HCC sample from elder patient	Homo sapiens	Tumor	57	elder HCC patient
GSM1100377	human HCC sample from elder patient [HCC_348T.CEL]	RNA	elder HCC patient	The CEL file was loaded to R/Bioconductor software and normalized by GC-RMA with default settings.	GPL570	1	human HCC sample from elder patient	Homo sapiens	Tumor	51	elder HCC patient
GSM1100378	human HCC sample from elder patient [HCC_351T.CEL]	RNA	elder HCC patient	The CEL file was loaded to R/Bioconductor software and normalized by GC-RMA with default settings.	GPL570	1	human HCC sample from elder patient	Homo sapiens	Tumor	57	elder HCC patient
GSM1100379	human HCC sample from elder patient [HCC_364N.CEL]	RNA	elder HCC patient	The CEL file was loaded to R/Bioconductor software and normalized by GC-RMA with default settings.	GPL570	1	human HCC sample from elder patient	Homo sapiens	Tumor	60	elder HCC patient
GSM1100380	human HCC sample from elder patient [HCC_377T.CEL]	RNA	elder HCC patient	The CEL file was loaded to R/Bioconductor software and normalized by GC-RMA with default settings.	GPL570	1	human HCC sample from elder patient	Homo sapiens	Tumor	57	elder HCC patient
GSM1100381	human HCC sample from elder patient [HCC_889T.CEL]	RNA	elder HCC patient	The CEL file was loaded to R/Bioconductor software and normalized by GC-RMA with default settings.	GPL570	1	human HCC sample from elder patient	Homo sapiens	Tumor	55	elder HCC patient
GSM1100382	human normal liver sample from elder HCC patient [HCC_1009N.CEL]	RNA	elder HCC patient	The CEL file was loaded to R/Bioconductor software and normalized by GC-RMA with default settings.	GPL570	1	human normal liver sample from elder HCC patient	Homo sapiens	Normal	41	elder HCC patient
GSM1100383	human normal liver sample from elder HCC patient [HCC_1151N.CEL]	RNA	elder HCC patient	The CEL file was loaded to R/Bioconductor software and normalized by GC-RMA with default settings.	GPL570	1	human normal liver sample from elder HCC patient	Homo sapiens	Normal	41	elder HCC patient
GSM1100384	human normal liver sample from elder HCC patient [HCC_1245N.CEL]	RNA	elder HCC patient	The CEL file was loaded to R/Bioconductor software and normalized by GC-RMA with default settings.	GPL570	1	human normal liver sample from elder HCC patient	Homo sapiens	Normal	41	elder HCC patient
GSM1100385	human normal liver sample from elder HCC patient [HCC_347N.CEL]	RNA	elder HCC patient	The CEL file was loaded to R/Bioconductor software and normalized by GC-RMA with default settings.	GPL570	1	human normal liver sample from elder HCC patient	Homo sapiens	Normal	51	elder HCC patient
GSM1100386	human normal liver sample from elder HCC patient [HCC_351N.CEL]	RNA	elder HCC patient	The CEL file was loaded to R/Bioconductor software and normalized by GC-RMA with default settings.	GPL570	1	human normal liver sample from elder HCC patient	Homo sapiens	Normal	57	elder HCC patient
GSM1100387	human normal liver sample from elder HCC patient [HCC_364T.CEL]	RNA	elder HCC patient	The CEL file was loaded to R/Bioconductor software and normalized by GC-RMA with default settings.	GPL570	1	human normal liver sample from elder HCC patient	Homo sapiens	Normal	60	elder HCC patient
GSM1100388	human normal liver sample from elder HCC patient [HCC_378N.CEL]	RNA	elder HCC patient	The CEL file was loaded to R/Bioconductor software and normalized by GC-RMA with default settings.	GPL570	1	human normal liver sample from elder HCC patient	Homo sapiens	Normal	57	elder HCC patient
GSM1100389	human normal liver sample from elder HCC patient [HCC_59N.CEL]	RNA	elder HCC patient	The CEL file was loaded to R/Bioconductor software and normalized by GC-RMA with default settings.	GPL570	1	human normal liver sample from elder HCC patient	Homo sapiens	Normal	68	elder HCC patient
GSM1100390	human normal liver sample from elder HCC patient [HCC_68N_1.CEL]	RNA	elder HCC patient	The CEL file was loaded to R/Bioconductor software and normalized by GC-RMA with default settings.	GPL570	1	human normal liver sample from elder HCC patient	Homo sapiens	Normal	63	elder HCC patient
GSM1100391	human normal liver sample from elder HCC patient [HCC_68N_2.CEL]	RNA	elder HCC patient	The CEL file was loaded to R/Bioconductor software and normalized by GC-RMA with default settings.	GPL570	1	human normal liver sample from elder HCC patient	Homo sapiens	Normal	63	elder HCC patient
GSM1100392	human normal liver sample from elder HCC patient [HCC_79N.CEL]	RNA	elder HCC patient	The CEL file was loaded to R/Bioconductor software and normalized by GC-RMA with default settings.	GPL570	1	human normal liver sample from elder HCC patient	Homo sapiens	Normal	67	elder HCC patient
GSM1100393	human normal liver sample from elder HCC patient [HCC_80N.CEL]	RNA	elder HCC patient	The CEL file was loaded to R/Bioconductor software and normalized by GC-RMA with default settings.	GPL570	1	human normal liver sample from elder HCC patient	Homo sapiens	Normal	68	elder HCC patient
GSM1100394	human normal liver sample from elder HCC patient [HCC_91N.CEL]	RNA	elder HCC patient	The CEL file was loaded to R/Bioconductor software and normalized by GC-RMA with default settings.	GPL570	1	human normal liver sample from elder HCC patient	Homo sapiens	Normal	64	elder HCC patient
GSM1100395	human normal liver sample from elder HCC patient [HCC_108N.CEL]	RNA	elder HCC patient	The CEL file was loaded to R/Bioconductor software and normalized by GC-RMA with default settings.	GPL570	1	human normal liver sample from elder HCC patient	Homo sapiens	Normal	50	elder HCC patient
GSM1100396	human normal liver sample from elder HCC patient [HCC_185N.CEL]	RNA	elder HCC patient	The CEL file was loaded to R/Bioconductor software and normalized by GC-RMA with default settings.	GPL570	1	human normal liver sample from elder HCC patient	Homo sapiens	Normal	68	elder HCC patient
GSM1100397	human normal liver sample from elder HCC patient [HCC_197N.CEL]	RNA	elder HCC patient	The CEL file was loaded to R/Bioconductor software and normalized by GC-RMA with default settings.	GPL570	1	human normal liver sample from elder HCC patient	Homo sapiens	Normal	51	elder HCC patient
GSM1100398	human normal liver sample from elder HCC patient [HCC_199N.CEL]	RNA	elder HCC patient	The CEL file was loaded to R/Bioconductor software and normalized by GC-RMA with default settings.	GPL570	1	human normal liver sample from elder HCC patient	Homo sapiens	Normal	62	elder HCC patient
GSM1100399	human normal liver sample from elder HCC patient [HCC_19N.CEL]	RNA	elder HCC patient	The CEL file was loaded to R/Bioconductor software and normalized by GC-RMA with default settings.	GPL570	1	human normal liver sample from elder HCC patient	Homo sapiens	Normal	61	elder HCC patient
GSM1100400	human normal liver sample from elder HCC patient [HCC_306T.CEL]	RNA	elder HCC patient	The CEL file was loaded to R/Bioconductor software and normalized by GC-RMA with default settings.	GPL570	1	human normal liver sample from elder HCC patient	Homo sapiens	Normal	74	elder HCC patient
GSM1100401	human normal liver sample from elder HCC patient [HCC_464N.CEL]	RNA	elder HCC patient	The CEL file was loaded to R/Bioconductor software and normalized by GC-RMA with default settings.	GPL570	1	human normal liver sample from elder HCC patient	Homo sapiens	Normal	46	elder HCC patient
GSM1100402	human normal liver sample from elder HCC patient [HCC_69T.CEL]	RNA	elder HCC patient	The CEL file was loaded to R/Bioconductor software and normalized by GC-RMA with default settings.	GPL570	1	human normal liver sample from elder HCC patient	Homo sapiens	Normal	68	elder HCC patient
GSM1100403	human normal liver sample from elder HCC patient [HCC_76T.CEL]	RNA	elder HCC patient	The CEL file was loaded to R/Bioconductor software and normalized by GC-RMA with default settings.	GPL570	1	human normal liver sample from elder HCC patient	Homo sapiens	Normal	56	elder HCC patient
GSM1100404	human normal liver sample from elder HCC patient [HCC_83N.CEL]	RNA	elder HCC patient	The CEL file was loaded to R/Bioconductor software and normalized by GC-RMA with default settings.	GPL570	1	human normal liver sample from elder HCC patient	Homo sapiens	Normal	51	elder HCC patient
GSM1100405	human normal liver sample from elder HCC patient [HCC_89N.CEL]	RNA	elder HCC patient	The CEL file was loaded to R/Bioconductor software and normalized by GC-RMA with default settings.	GPL570	1	human normal liver sample from elder HCC patient	Homo sapiens	Normal	51	elder HCC patient
GSM1100406	human HCC sample from elder patient [HCC_107T.CEL]	RNA	elder HCC patient	The CEL file was loaded to R/Bioconductor software and normalized by GC-RMA with default settings.	GPL570	1	human HCC sample from elder patient	Homo sapiens	Tumor	43	elder HCC patient
GSM1100407	human HCC sample from elder patient [HCC_15T.CEL]	RNA	elder HCC patient	The CEL file was loaded to R/Bioconductor software and normalized by GC-RMA with default settings.	GPL570	1	human HCC sample from elder patient	Homo sapiens	Tumor	62	elder HCC patient
GSM1100408	human HCC sample from elder patient [HCC_103T.CEL]	RNA	elder HCC patient	The CEL file was loaded to R/Bioconductor software and normalized by GC-RMA with default settings.	GPL570	1	human HCC sample from elder patient	Homo sapiens	Tumor	51	elder HCC patient
GSM1100409	human HCC sample from elder patient [HCC_59T.CEL]	RNA	elder HCC patient	The CEL file was loaded to R/Bioconductor software and normalized by GC-RMA with default settings.	GPL570	1	human HCC sample from elder patient	Homo sapiens	Tumor	68	elder HCC patient
GSM1100410	human HCC sample from elder patient [HCC_68T.CEL]	RNA	elder HCC patient	The CEL file was loaded to R/Bioconductor software and normalized by GC-RMA with default settings.	GPL570	1	human HCC sample from elder patient	Homo sapiens	Tumor	63	elder HCC patient
GSM1100411	human HCC sample from elder patient [HCC_80T.CEL]	RNA	elder HCC patient	The CEL file was loaded to R/Bioconductor software and normalized by GC-RMA with default settings.	GPL570	1	human HCC sample from elder patient	Homo sapiens	Tumor	68	elder HCC patient
GSM1100412	human HCC sample from elder patient [HCC_91T2.CEL]	RNA	elder HCC patient	The CEL file was loaded to R/Bioconductor software and normalized by GC-RMA with default settings.	GPL570	1	human HCC sample from elder patient	Homo sapiens	Tumor	64	elder HCC patient
GSM1100413	human HCC sample from elder patient [HCC_942T.CEL]	RNA	elder HCC patient	The CEL file was loaded to R/Bioconductor software and normalized by GC-RMA with default settings.	GPL570	1	human HCC sample from elder patient	Homo sapiens	Tumor	41	elder HCC patient
GSM1100414	human HCC sample from elder patient [HCC_1042T.CEL]	RNA	elder HCC patient	The CEL file was loaded to R/Bioconductor software and normalized by GC-RMA with default settings.	GPL570	1	human HCC sample from elder patient	Homo sapiens	Tumor	52	elder HCC patient
GSM1100415	human HCC sample from elder patient [HCC_108T.CEL]	RNA	elder HCC patient	The CEL file was loaded to R/Bioconductor software and normalized by GC-RMA with default settings.	GPL570	1	human HCC sample from elder patient	Homo sapiens	Tumor	50	elder HCC patient
GSM1100416	human HCC sample from elder patient [HCC_185T.CEL]	RNA	elder HCC patient	The CEL file was loaded to R/Bioconductor software and normalized by GC-RMA with default settings.	GPL570	1	human HCC sample from elder patient	Homo sapiens	Tumor	68	elder HCC patient
GSM1100417	human HCC sample from elder patient [HCC_199T.CEL]	RNA	elder HCC patient	The CEL file was loaded to R/Bioconductor software and normalized by GC-RMA with default settings.	GPL570	1	human HCC sample from elder patient	Homo sapiens	Tumor	62	elder HCC patient
GSM1100418	human HCC sample from elder patient [HCC_19T.CEL]	RNA	elder HCC patient	The CEL file was loaded to R/Bioconductor software and normalized by GC-RMA with default settings.	GPL570	1	human HCC sample from elder patient	Homo sapiens	Tumor	61	elder HCC patient
GSM1100419	human HCC sample from elder patient [HCC_239T.CEL]	RNA	elder HCC patient	The CEL file was loaded to R/Bioconductor software and normalized by GC-RMA with default settings.	GPL570	1	human HCC sample from elder patient	Homo sapiens	Tumor	52	elder HCC patient
GSM1100420	human HCC sample from elder patient [HCC_307T.CEL]	RNA	elder HCC patient	The CEL file was loaded to R/Bioconductor software and normalized by GC-RMA with default settings.	GPL570	1	human HCC sample from elder patient	Homo sapiens	Tumor	73	elder HCC patient
GSM1100421	human HCC sample from elder patient [HCC_40T.CEL]	RNA	elder HCC patient	The CEL file was loaded to R/Bioconductor software and normalized by GC-RMA with default settings.	GPL570	1	human HCC sample from elder patient	Homo sapiens	Tumor	61	elder HCC patient
GSM1100422	human HCC sample from elder patient [HCC_463T.CEL]	RNA	elder HCC patient	The CEL file was loaded to R/Bioconductor software and normalized by GC-RMA with default settings.	GPL570	1	human HCC sample from elder patient	Homo sapiens	Tumor	46	elder HCC patient
GSM1100423	human HCC sample from elder patient [HCC_523T.CEL]	RNA	elder HCC patient	The CEL file was loaded to R/Bioconductor software and normalized by GC-RMA with default settings.	GPL570	1	human HCC sample from elder patient	Homo sapiens	Tumor	65	elder HCC patient
GSM1100424	human HCC sample from elder patient [HCC_69N.CEL]	RNA	elder HCC patient	The CEL file was loaded to R/Bioconductor software and normalized by GC-RMA with default settings.	GPL570	1	human HCC sample from elder patient	Homo sapiens	Tumor	68	elder HCC patient
GSM1100425	human HCC sample from young patient [HCC_89T.CEL]	RNA	elder HCC patient	The CEL file was loaded to R/Bioconductor software and normalized by GC-RMA with default settings.	GPL570	1	human HCC sample from young patient	Homo sapiens	Tumor	51	elder HCC patient
GSM1100426	human HCC sample from young patient [HCC_1637T.CEL]	RNA	young HCC patient	The CEL file was loaded to R/Bioconductor software and normalized by GC-RMA with default settings.	GPL570	1	human HCC sample from young patient	Homo sapiens	Tumor	28	young HCC patient
GSM1100427	human HCC sample from young patient [HCC_1684T.CEL]	RNA	young HCC patient	The CEL file was loaded to R/Bioconductor software and normalized by GC-RMA with default settings.	GPL570	1	human HCC sample from young patient	Homo sapiens	Tumor	30	young HCC patient
GSM1100428	human HCC sample from young patient [HCC_242T.CEL]	RNA	young HCC patient	The CEL file was loaded to R/Bioconductor software and normalized by GC-RMA with default settings.	GPL570	1	human HCC sample from young patient	Homo sapiens	Tumor	33	young HCC patient
GSM1100429	human HCC sample from young patient [HCC_70T.CEL]	RNA	young HCC patient	The CEL file was loaded to R/Bioconductor software and normalized by GC-RMA with default settings.	GPL570	1	human HCC sample from young patient	Homo sapiens	Tumor	36	young HCC patient
GSM1100430	human HCC sample from young patient [HCC_867T.CEL]	RNA	young HCC patient	The CEL file was loaded to R/Bioconductor software and normalized by GC-RMA with default settings.	GPL570	1	human HCC sample from young patient	Homo sapiens	Tumor	26	young HCC patient
GSM1100431	human normal liver sample from young HCC patient [HCC_930T.CEL]	RNA	young HCC patient	The CEL file was loaded to R/Bioconductor software and normalized by GC-RMA with default settings.	GPL570	1	human normal liver sample from young HCC patient	Homo sapiens	Tumor	39	young HCC patient
GSM1100432	human normal liver sample from young HCC patient [HCC_1250N.CEL]	RNA	young HCC patient	The CEL file was loaded to R/Bioconductor software and normalized by GC-RMA with default settings.	GPL570	1	human normal liver sample from young HCC patient	Homo sapiens	Normal	38	young HCC patient
GSM1100433	human normal liver sample from young HCC patient [HCC_1636N.CEL]	RNA	young HCC patient	The CEL file was loaded to R/Bioconductor software and normalized by GC-RMA with default settings.	GPL570	1	human normal liver sample from young HCC patient	Homo sapiens	Normal	28	young HCC patient
GSM1100434	human normal liver sample from young HCC patient [HCC_1716N.CEL]	RNA	young HCC patient	The CEL file was loaded to R/Bioconductor software and normalized by GC-RMA with default settings.	GPL570	1	human normal liver sample from young HCC patient	Homo sapiens	Normal	37	young HCC patient
GSM1100435	human normal liver sample from young HCC patient [HCC_1717N.CEL]	RNA	young HCC patient	The CEL file was loaded to R/Bioconductor software and normalized by GC-RMA with default settings.	GPL570	1	human normal liver sample from young HCC patient	Homo sapiens	Normal	37	young HCC patient
GSM1100436	human normal liver sample from young HCC patient [HCC_1867N.CEL]	RNA	young HCC patient	The CEL file was loaded to R/Bioconductor software and normalized by GC-RMA with default settings.	GPL570	1	human normal liver sample from young HCC patient	Homo sapiens	Normal	28	young HCC patient
GSM1100437	human normal liver sample from young HCC patient [HCC_70N.CEL]	RNA	young HCC patient	The CEL file was loaded to R/Bioconductor software and normalized by GC-RMA with default settings.	GPL570	1	human normal liver sample from young HCC patient	Homo sapiens	Normal	36	young HCC patient
GSM1100438	human normal liver sample from young HCC patient [HCC_1038N.CEL]	RNA	young HCC patient	The CEL file was loaded to R/Bioconductor software and normalized by GC-RMA with default settings.	GPL570	1	human normal liver sample from young HCC patient	Homo sapiens	Normal	36	young HCC patient
GSM1100439	human normal liver sample from young HCC patient [HCC_1623N.CEL]	RNA	young HCC patient	The CEL file was loaded to R/Bioconductor software and normalized by GC-RMA with default settings.	GPL570	1	human normal liver sample from young HCC patient	Homo sapiens	Normal	37	young HCC patient
GSM1100440	human normal liver sample from young HCC patient [HCC_1862N.CEL]	RNA	young HCC patient	The CEL file was loaded to R/Bioconductor software and normalized by GC-RMA with default settings.	GPL570	1	human normal liver sample from young HCC patient	Homo sapiens	Normal	31	young HCC patient
GSM1100441	human normal liver sample from young HCC patient [HCC_342N.CEL]	RNA	young HCC patient	The CEL file was loaded to R/Bioconductor software and normalized by GC-RMA with default settings.	GPL570	1	human normal liver sample from young HCC patient	Homo sapiens	Normal	30	young HCC patient
GSM1100442	human normal liver sample from young HCC patient [HCC_1602N.CEL]	RNA	young HCC patient	The CEL file was loaded to R/Bioconductor software and normalized by GC-RMA with default settings.	GPL570	1	human normal liver sample from young HCC patient	Homo sapiens	Normal	33	young HCC patient
GSM1100443	human normal liver sample from young HCC patient [HCC_1740N.CEL]	RNA	young HCC patient	The CEL file was loaded to R/Bioconductor software and normalized by GC-RMA with default settings.	GPL570	1	human normal liver sample from young HCC patient	Homo sapiens	Normal	32	young HCC patient
GSM1100444	human normal liver sample from young HCC patient [HCC_1753N.CEL]	RNA	young HCC patient	The CEL file was loaded to R/Bioconductor software and normalized by GC-RMA with default settings.	GPL570	1	human normal liver sample from young HCC patient	Homo sapiens	Normal	36	young HCC patient
GSM1100445	human normal liver sample from young HCC patient [HCC_1823N.CEL]	RNA	young HCC patient	The CEL file was loaded to R/Bioconductor software and normalized by GC-RMA with default settings.	GPL570	1	human normal liver sample from young HCC patient	Homo sapiens	Normal	37	young HCC patient
GSM1100446	human normal liver sample from young HCC patient [HCC_434N.CEL]	RNA	young HCC patient	The CEL file was loaded to R/Bioconductor software and normalized by GC-RMA with default settings.	GPL570	1	human normal liver sample from young HCC patient	Homo sapiens	Normal	32	young HCC patient
GSM1100447	human normal liver sample from young HCC patient [HCC_1622T.CEL]	RNA	young HCC patient	The CEL file was loaded to R/Bioconductor software and normalized by GC-RMA with default settings.	GPL570	1	human normal liver sample from young HCC patient	Homo sapiens	Tumor	37	young HCC patient
GSM1100448	human HCC sample from young patient [HCC_1863T.CEL]	RNA	young HCC patient	The CEL file was loaded to R/Bioconductor software and normalized by GC-RMA with default settings.	GPL570	1	human HCC sample from young patient	Homo sapiens	Tumor	31	young HCC patient
GSM1100449	human HCC sample from young patient [HCC_251T.CEL]	RNA	young HCC patient	The CEL file was loaded to R/Bioconductor software and normalized by GC-RMA with default settings.	GPL570	1	human HCC sample from young patient	Homo sapiens	Tumor	36	young HCC patient
GSM1100450	human HCC sample from young patient [HCC_319T.CEL]	RNA	young HCC patient	The CEL file was loaded to R/Bioconductor software and normalized by GC-RMA with default settings.	GPL570	1	human HCC sample from young patient	Homo sapiens	Tumor	37	young HCC patient
GSM1100451	human HCC sample from young patient [HCC_1085T.CEL]	RNA	young HCC patient	The CEL file was loaded to R/Bioconductor software and normalized by GC-RMA with default settings.	GPL570	1	human HCC sample from young patient	Homo sapiens	Tumor	34	young HCC patient
GSM1100452	human HCC sample from young patient [HCC_1603T.CEL]	RNA	young HCC patient	The CEL file was loaded to R/Bioconductor software and normalized by GC-RMA with default settings.	GPL570	1	human HCC sample from young patient	Homo sapiens	Tumor	33	young HCC patient
GSM1100453	human HCC sample from young patient [HCC_1741T.CEL]	RNA	young HCC patient	The CEL file was loaded to R/Bioconductor software and normalized by GC-RMA with default settings.	GPL570	1	human HCC sample from young patient	Homo sapiens	Tumor	32	young HCC patient
GSM1100454	human HCC sample from young patient [HCC_1822T.CEL]	RNA	young HCC patient	The CEL file was loaded to R/Bioconductor software and normalized by GC-RMA with default settings.	GPL570	1	human HCC sample from young patient	Homo sapiens	Tumor	37	young HCC patient
GSM1100455	human HCC sample from young patient [HCC_1865T.CEL]	RNA	young HCC patient	The CEL file was loaded to R/Bioconductor software and normalized by GC-RMA with default settings.	GPL570	1	human HCC sample from young patient	Homo sapiens	Tumor	38	young HCC patient
GSM1100456	human HCC sample from young patient [HCC_254T.CEL]	RNA	young HCC patient	The CEL file was loaded to R/Bioconductor software and normalized by GC-RMA with default settings.	GPL570	1	human HCC sample from young patient	Homo sapiens	Tumor	40	young HCC patient

## Sheet: GSE101685-clinical
Accession	Title	SampleType	Description	DataProcessing	PlatformRef	ChannelCount	Source	Organism	Stage	tissue
GSM2711996	1N	RNA	Normal liver tissue	Normalize with RMA by Affymetrix Expression Console Ver 1.2	GPL570	1	Normal liver	Homo sapiens		Normal liver
GSM2711997	2N	RNA	Normal liver tissue	Normalize with RMA by Affymetrix Expression Console Ver 1.2	GPL570	1	Normal liver	Homo sapiens		Normal liver
GSM2711998	3N	RNA	Normal liver tissue	Normalize with RMA by Affymetrix Expression Console Ver 1.2	GPL570	1	Normal liver	Homo sapiens		Normal liver
GSM2711999	4N	RNA	Normal liver tissue	Normalize with RMA by Affymetrix Expression Console Ver 1.2	GPL570	1	Normal liver	Homo sapiens		Normal liver
GSM2712000	7N	RNA	Normal liver tissue	Normalize with RMA by Affymetrix Expression Console Ver 1.2	GPL570	1	Normal liver	Homo sapiens		Normal liver
GSM2712001	8N	RNA	Normal liver tissue	Normalize with RMA by Affymetrix Expression Console Ver 1.2	GPL570	1	Normal liver	Homo sapiens		Normal liver
GSM2712002	9N	RNA	Normal liver tissue	Normalize with RMA by Affymetrix Expression Console Ver 1.2	GPL570	1	Normal liver	Homo sapiens		Normal liver
GSM2712003	10N	RNA	Normal liver tissue	Normalize with RMA by Affymetrix Expression Console Ver 1.2	GPL570	1	Normal liver	Homo sapiens		Normal liver
GSM2712004	1T1	RNA	Hepatocellular carcinoma tissue	Normalize with RMA by Affymetrix Expression Console Ver 1.2	GPL570	1	Hepatocellular carcinoma tissue	Homo sapiens	T1	Hepatocellular carcinoma
GSM2712005	2T1	RNA	Hepatocellular carcinoma tissue	Normalize with RMA by Affymetrix Expression Console Ver 1.2	GPL570	1	Hepatocellular carcinoma tissue	Homo sapiens	T1	Hepatocellular carcinoma
GSM2712006	3T1	RNA	Hepatocellular carcinoma tissue	Normalize with RMA by Affymetrix Expression Console Ver 1.2	GPL570	1	Hepatocellular carcinoma tissue	Homo sapiens	T1	Hepatocellular carcinoma
GSM2712007	4T1	RNA	Hepatocellular carcinoma tissue	Normalize with RMA by Affymetrix Expression Console Ver 1.2	GPL570	1	Hepatocellular carcinoma tissue	Homo sapiens	T1	Hepatocellular carcinoma
GSM2712008	5T1	RNA	Hepatocellular carcinoma tissue	Normalize with RMA by Affymetrix Expression Console Ver 1.2	GPL570	1	Hepatocellular carcinoma tissue	Homo sapiens	T1	Hepatocellular carcinoma
GSM2712009	6T1	RNA	Hepatocellular carcinoma tissue	Normalize with RMA by Affymetrix Expression Console Ver 1.2	GPL570	1	Hepatocellular carcinoma tissue	Homo sapiens	T1	Hepatocellular carcinoma
GSM2712010	7T1	RNA	Hepatocellular carcinoma tissue	Normalize with RMA by Affymetrix Expression Console Ver 1.2	GPL570	1	Hepatocellular carcinoma tissue	Homo sapiens	T1	Hepatocellular carcinoma
GSM2712011	8T1	RNA	Hepatocellular carcinoma tissue	Normalize with RMA by Affymetrix Expression Console Ver 1.2	GPL570	1	Hepatocellular carcinoma tissue	Homo sapiens	T1	Hepatocellular carcinoma
GSM2712012	25T3a	RNA	Hepatocellular carcinoma tissue	Normalize with RMA by Affymetrix Expression Console Ver 1.2	GPL570	1	Hepatocellular carcinoma tissue	Homo sapiens	T3a	Hepatocellular carcinoma
GSM2712013	27T3a	RNA	Hepatocellular carcinoma tissue	Normalize with RMA by Affymetrix Expression Console Ver 1.2	GPL570	1	Hepatocellular carcinoma tissue	Homo sapiens	T3a	Hepatocellular carcinoma
GSM2712014	28T3a	RNA	Hepatocellular carcinoma tissue	Normalize with RMA by Affymetrix Expression Console Ver 1.2	GPL570	1	Hepatocellular carcinoma tissue	Homo sapiens	T3a	Hepatocellular carcinoma
GSM2712015	29T3a	RNA	Hepatocellular carcinoma tissue	Normalize with RMA by Affymetrix Expression Console Ver 1.2	GPL570	1	Hepatocellular carcinoma tissue	Homo sapiens	T3a	Hepatocellular carcinoma
GSM2712016	30T3a	RNA	Hepatocellular carcinoma tissue	Normalize with RMA by Affymetrix Expression Console Ver 1.2	GPL570	1	Hepatocellular carcinoma tissue	Homo sapiens	T3a	Hepatocellular carcinoma
GSM2712017	31T3a	RNA	Hepatocellular carcinoma tissue	Normalize with RMA by Affymetrix Expression Console Ver 1.2	GPL570	1	Hepatocellular carcinoma tissue	Homo sapiens	T3a	Hepatocellular carcinoma
GSM2712018	32T3a	RNA	Hepatocellular carcinoma tissue	Normalize with RMA by Affymetrix Expression Console Ver 1.2	GPL570	1	Hepatocellular carcinoma tissue	Homo sapiens	T3a	Hepatocellular carcinoma
GSM2712019	33T3a	RNA	Hepatocellular carcinoma tissue	Normalize with RMA by Affymetrix Expression Console Ver 1.2	GPL570	1	Hepatocellular carcinoma tissue	Homo sapiens	T3a	Hepatocellular carcinoma
GSM2712020	3T3b	RNA	Hepatocellular carcinoma tissue	Normalize with RMA by Affymetrix Expression Console Ver 1.2	GPL570	1	Hepatocellular carcinoma tissue	Homo sapiens	T3b	Hepatocellular carcinoma
GSM2712021	19T3b	RNA	Hepatocellular carcinoma tissue	Normalize with RMA by Affymetrix Expression Console Ver 1.2	GPL570	1	Hepatocellular carcinoma tissue	Homo sapiens	T3b	Hepatocellular carcinoma
GSM2712022	20T3b	RNA	Hepatocellular carcinoma tissue	Normalize with RMA by Affymetrix Expression Console Ver 1.2	GPL570	1	Hepatocellular carcinoma tissue	Homo sapiens	T3b	Hepatocellular carcinoma
GSM2712023	26T3b	RNA	Hepatocellular carcinoma tissue	Normalize with RMA by Affymetrix Expression Console Ver 1.2	GPL570	1	Hepatocellular carcinoma tissue	Homo sapiens	T3b	Hepatocellular carcinoma
GSM2712024	32T3b	RNA	Hepatocellular carcinoma tissue	Normalize with RMA by Affymetrix Expression Console Ver 1.2	GPL570	1	Hepatocellular carcinoma tissue	Homo sapiens	T3b	Hepatocellular carcinoma
GSM2712025	48T3b	RNA	Hepatocellular carcinoma tissue	Normalize with RMA by Affymetrix Expression Console Ver 1.2	GPL570	1	Hepatocellular carcinoma tissue	Homo sapiens	T3b	Hepatocellular carcinoma
GSM2712026	50T3b	RNA	Hepatocellular carcinoma tissue	Normalize with RMA by Affymetrix Expression Console Ver 1.2	GPL570	1	Hepatocellular carcinoma tissue	Homo sapiens	T3b	Hepatocellular carcinoma
GSM2712027	53T3b	RNA	Hepatocellular carcinoma tissue	Normalize with RMA by Affymetrix Expression Console Ver 1.2	GPL570	1	Hepatocellular carcinoma tissue	Homo sapiens	T3b	Hepatocellular carcinoma

## Sheet: GSE112790-clinical
Accession	Title	SampleType	Description	DataProcessing	PlatformRef	ChannelCount	Source	Organism	tissue	cell type	cell line	agent
GSM3083488	Hep3B_AZA	RNA		The data were normalized by robust multichip analysis (RMA) using affy package in R/Bioconductor.	GPL570	1	Human hepatocellular carcinoma cell line Hep3B exposed to 5-aza	Homo sapiens		Human hepatocellular carcinoma cell	Hep3B	5-azacitidine
GSM3083489	Hep3B_mock	RNA		The data were normalized by robust multichip analysis (RMA) using affy package in R/Bioconductor.	GPL570	1	Human hepatocellular carcinoma cell line Hep3B unexposed to 5-aza	Homo sapiens		Human hepatocellular carcinoma cell	Hep3B	mock
GSM3083490	HepG2_AZA	RNA		The data were normalized by robust multichip analysis (RMA) using affy package in R/Bioconductor.	GPL570	1	Human hepatocellular carcinoma cell line HepG2 exposed to 5-aza	Homo sapiens		Human hepatocellular carcinoma cell	HepG2	5-azacitidine
GSM3083491	HepG2_mock	RNA		The data were normalized by robust multichip analysis (RMA) using affy package in R/Bioconductor.	GPL570	1	Human hepatocellular carcinoma cell line HepG2 unexposed to 5-aza	Homo sapiens		Human hepatocellular carcinoma cell	HepG2	mock
GSM3083492	HLE_AZA	RNA		The data were normalized by robust multichip analysis (RMA) using affy package in R/Bioconductor.	GPL570	1	Human hepatocellular carcinoma cell line HLE exposed to 5-aza	Homo sapiens		Human hepatocellular carcinoma cell	HLE	5-azacitidine
GSM3083493	HLE_mock	RNA		The data were normalized by robust multichip analysis (RMA) using affy package in R/Bioconductor.	GPL570	1	Human hepatocellular carcinoma cell line HLE unexposed to 5-aza	Homo sapiens		Human hepatocellular carcinoma cell	HLE	mock
GSM3083494	HLF_AZA	RNA		The data were normalized by robust multichip analysis (RMA) using affy package in R/Bioconductor.	GPL570	1	Human hepatocellular carcinoma cell line HLF exposed to 5-aza	Homo sapiens		Human hepatocellular carcinoma cell	HLF	5-azacitidine
GSM3083495	HLF_mock	RNA		The data were normalized by robust multichip analysis (RMA) using affy package in R/Bioconductor.	GPL570	1	Human hepatocellular carcinoma cell line HLF unexposed to 5-aza	Homo sapiens		Human hepatocellular carcinoma cell	HLF	mock
GSM3083496	Huh1_AZA	RNA		The data were normalized by robust multichip analysis (RMA) using affy package in R/Bioconductor.	GPL570	1	Human hepatocellular carcinoma cell line Huh1 exposed to 5-aza	Homo sapiens		Human hepatocellular carcinoma cell	Huh1	5-azacitidine
GSM3083497	Huh1_mock	RNA		The data were normalized by robust multichip analysis (RMA) using affy package in R/Bioconductor.	GPL570	1	Human hepatocellular carcinoma cell line Huh1 unexposed to 5-aza	Homo sapiens		Human hepatocellular carcinoma cell	Huh1	mock
GSM3083498	Huh7_AZA	RNA		The data were normalized by robust multichip analysis (RMA) using affy package in R/Bioconductor.	GPL570	1	Human hepatocellular carcinoma cell line Huh7 exposed to 5-aza	Homo sapiens		Human hepatocellular carcinoma cell	Huh7	5-azacitidine
GSM3083499	Huh7_mock	RNA		The data were normalized by robust multichip analysis (RMA) using affy package in R/Bioconductor.	GPL570	1	Human hepatocellular carcinoma cell line Huh7 unexposed to 5-aza	Homo sapiens		Human hepatocellular carcinoma cell	Huh7	mock
GSM3083500	JHH2_AZA	RNA		The data were normalized by robust multichip analysis (RMA) using affy package in R/Bioconductor.	GPL570	1	Human hepatocellular carcinoma cell line JHH2 exposed to 5-aza	Homo sapiens		Human hepatocellular carcinoma cell	JHH2	5-azacitidine
GSM3083501	JHH2_mock	RNA		The data were normalized by robust multichip analysis (RMA) using affy package in R/Bioconductor.	GPL570	1	Human hepatocellular carcinoma cell line JHH2 unexposed to 5-aza	Homo sapiens		Human hepatocellular carcinoma cell	JHH2	mock
GSM3083502	JHH4_AZA	RNA		The data were normalized by robust multichip analysis (RMA) using affy package in R/Bioconductor.	GPL570	1	Human hepatocellular carcinoma cell line JHH4 exposed to 5-aza	Homo sapiens		Human hepatocellular carcinoma cell	JHH4	5-azacitidine
GSM3083503	JHH4_mock	RNA		The data were normalized by robust multichip analysis (RMA) using affy package in R/Bioconductor.	GPL570	1	Human hepatocellular carcinoma cell line JHH4 unexposed to 5-aza	Homo sapiens		Human hepatocellular carcinoma cell	JHH4	mock
GSM3083512	NL001	RNA		The microarray data of 152 tumorous and 91 adjacent liver tissues from HCC patients as well as 14 normal liver were normalized by robust multichip analysis (RMA) using affy package in R/Bioconductor.	GPL570	1	Human normal liver #NL001	Homo sapiens	Normal liver
GSM3083513	NL002	RNA		The microarray data of 152 tumorous and 91 adjacent liver tissues from HCC patients as well as 14 normal liver were normalized by robust multichip analysis (RMA) using affy package in R/Bioconductor.	GPL570	1	Human normal liver #NL002	Homo sapiens	Normal liver
GSM3083514	NL003	RNA		The microarray data of 152 tumorous and 91 adjacent liver tissues from HCC patients as well as 14 normal liver were normalized by robust multichip analysis (RMA) using affy package in R/Bioconductor.	GPL570	1	Human normal liver #NL003	Homo sapiens	Normal liver
GSM3083515	NL004	RNA		The microarray data of 152 tumorous and 91 adjacent liver tissues from HCC patients as well as 14 normal liver were normalized by robust multichip analysis (RMA) using affy package in R/Bioconductor.	GPL570	1	Human normal liver #NL004	Homo sapiens	Normal liver
GSM3083516	NL005	RNA		The microarray data of 152 tumorous and 91 adjacent liver tissues from HCC patients as well as 14 normal liver were normalized by robust multichip analysis (RMA) using affy package in R/Bioconductor.	GPL570	1	Human normal liver #NL005	Homo sapiens	Normal liver
GSM3083517	NL006	RNA		The microarray data of 152 tumorous and 91 adjacent liver tissues from HCC patients as well as 14 normal liver were normalized by robust multichip analysis (RMA) using affy package in R/Bioconductor.	GPL570	1	Human normal liver #NL006	Homo sapiens	Normal liver
GSM3083518	NL007	RNA		The microarray data of 152 tumorous and 91 adjacent liver tissues from HCC patients as well as 14 normal liver were normalized by robust multichip analysis (RMA) using affy package in R/Bioconductor.	GPL570	1	Human normal liver #NL007	Homo sapiens	Normal liver
GSM3083519	NL008	RNA		The microarray data of 152 tumorous and 91 adjacent liver tissues from HCC patients as well as 14 normal liver were normalized by robust multichip analysis (RMA) using affy package in R/Bioconductor.	GPL570	1	Human normal liver #NL008	Homo sapiens	Normal liver
GSM3083520	NL009	RNA		The microarray data of 152 tumorous and 91 adjacent liver tissues from HCC patients as well as 14 normal liver were normalized by robust multichip analysis (RMA) using affy package in R/Bioconductor.	GPL570	1	Human normal liver #NL009	Homo sapiens	Normal liver
GSM3083521	NL010	RNA		The microarray data of 152 tumorous and 91 adjacent liver tissues from HCC patients as well as 14 normal liver were normalized by robust multichip analysis (RMA) using affy package in R/Bioconductor.	GPL570	1	Human normal liver #NL010	Homo sapiens	Normal liver
GSM3083522	NL011	RNA		The microarray data of 152 tumorous and 91 adjacent liver tissues from HCC patients as well as 14 normal liver were normalized by robust multichip analysis (RMA) using affy package in R/Bioconductor.	GPL570	1	Human normal liver #NL011	Homo sapiens	Normal liver
GSM3083523	NL012	RNA		The microarray data of 152 tumorous and 91 adjacent liver tissues from HCC patients as well as 14 normal liver were normalized by robust multichip analysis (RMA) using affy package in R/Bioconductor.	GPL570	1	Human normal liver #NL012	Homo sapiens	Normal liver
GSM3083524	NL013	RNA		The microarray data of 152 tumorous and 91 adjacent liver tissues from HCC patients as well as 14 normal liver were normalized by robust multichip analysis (RMA) using affy package in R/Bioconductor.	GPL570	1	Human normal liver #NL013	Homo sapiens	Normal liver
GSM3083525	NL014	RNA		The microarray data of 152 tumorous and 91 adjacent liver tissues from HCC patients as well as 14 normal liver were normalized by robust multichip analysis (RMA) using affy package in R/Bioconductor.	GPL570	1	Human normal liver #NL014	Homo sapiens	Normal liver
GSM3083526	NL015	RNA		The microarray data of 152 tumorous and 91 adjacent liver tissues from HCC patients as well as 14 normal liver were normalized by robust multichip analysis (RMA) using affy package in R/Bioconductor.	GPL570	1	Human normal liver #NL015	Homo sapiens	Normal liver
GSM3083527	LC001T	RNA		The microarray data of 152 tumorous and 91 adjacent liver tissues from HCC patients as well as 14 normal liver were normalized by robust multichip analysis (RMA) using affy package in R/Bioconductor.	GPL570	1	Human liver cancer #LC001, tumorous tissue	Homo sapiens	liver cancer tumorous tissue
GSM3083528	LC002T	RNA		The microarray data of 152 tumorous and 91 adjacent liver tissues from HCC patients as well as 14 normal liver were normalized by robust multichip analysis (RMA) using affy package in R/Bioconductor.	GPL570	1	Human liver cancer #LC002, tumorous tissue	Homo sapiens	liver cancer tumorous tissue
GSM3083529	LC003T	RNA		The microarray data of 152 tumorous and 91 adjacent liver tissues from HCC patients as well as 14 normal liver were normalized by robust multichip analysis (RMA) using affy package in R/Bioconductor.	GPL570	1	Human liver cancer #LC003, tumorous tissue	Homo sapiens	liver cancer tumorous tissue
GSM3083530	LC004T	RNA		The microarray data of 152 tumorous and 91 adjacent liver tissues from HCC patients as well as 14 normal liver were normalized by robust multichip analysis (RMA) using affy package in R/Bioconductor.	GPL570	1	Human liver cancer #LC004, tumorous tissue	Homo sapiens	liver cancer tumorous tissue
GSM3083531	LC005T	RNA		The microarray data of 152 tumorous and 91 adjacent liver tissues from HCC patients as well as 14 normal liver were normalized by robust multichip analysis (RMA) using affy package in R/Bioconductor.	GPL570	1	Human liver cancer #LC005, tumorous tissue	Homo sapiens	liver cancer tumorous tissue
GSM3083532	LC006T	RNA		The microarray data of 152 tumorous and 91 adjacent liver tissues from HCC patients as well as 14 normal liver were normalized by robust multichip analysis (RMA) using affy package in R/Bioconductor.	GPL570	1	Human liver cancer #LC006, tumorous tissue	Homo sapiens	liver cancer tumorous tissue
GSM3083533	LC007T	RNA		The microarray data of 152 tumorous and 91 adjacent liver tissues from HCC patients as well as 14 normal liver were normalized by robust multichip analysis (RMA) using affy package in R/Bioconductor.	GPL570	1	Human liver cancer #LC007, tumorous tissue	Homo sapiens	liver cancer tumorous tissue
GSM3083534	LC008T	RNA		The microarray data of 152 tumorous and 91 adjacent liver tissues from HCC patients as well as 14 normal liver were normalized by robust multichip analysis (RMA) using affy package in R/Bioconductor.	GPL570	1	Human liver cancer #LC008, tumorous tissue	Homo sapiens	liver cancer tumorous tissue
GSM3083535	LC009T	RNA		The microarray data of 152 tumorous and 91 adjacent liver tissues from HCC patients as well as 14 normal liver were normalized by robust multichip analysis (RMA) using affy package in R/Bioconductor.	GPL570	1	Human liver cancer #LC009, tumorous tissue	Homo sapiens	liver cancer tumorous tissue
GSM3083536	LC010T	RNA		The microarray data of 152 tumorous and 91 adjacent liver tissues from HCC patients as well as 14 normal liver were normalized by robust multichip analysis (RMA) using affy package in R/Bioconductor.	GPL570	1	Human liver cancer #LC010, tumorous tissue	Homo sapiens	liver cancer tumorous tissue
GSM3083537	LC011T	RNA		The microarray data of 152 tumorous and 91 adjacent liver tissues from HCC patients as well as 14 normal liver were normalized by robust multichip analysis (RMA) using affy package in R/Bioconductor.	GPL570	1	Human liver cancer #LC011, tumorous tissue	Homo sapiens	liver cancer tumorous tissue
GSM3083538	LC012T	RNA		The microarray data of 152 tumorous and 91 adjacent liver tissues from HCC patients as well as 14 normal liver were normalized by robust multichip analysis (RMA) using affy package in R/Bioconductor.	GPL570	1	Human liver cancer #LC012, tumorous tissue	Homo sapiens	liver cancer tumorous tissue
GSM3083539	LC013T	RNA		The microarray data of 152 tumorous and 91 adjacent liver tissues from HCC patients as well as 14 normal liver were normalized by robust multichip analysis (RMA) using affy package in R/Bioconductor.	GPL570	1	Human liver cancer #LC013, tumorous tissue	Homo sapiens	liver cancer tumorous tissue
GSM3083540	LC014T	RNA		The microarray data of 152 tumorous and 91 adjacent liver tissues from HCC patients as well as 14 normal liver were normalized by robust multichip analysis (RMA) using affy package in R/Bioconductor.	GPL570	1	Human liver cancer #LC014, tumorous tissue	Homo sapiens	liver cancer tumorous tissue
GSM3083541	LC015T	RNA		The microarray data of 152 tumorous and 91 adjacent liver tissues from HCC patients as well as 14 normal liver were normalized by robust multichip analysis (RMA) using affy package in R/Bioconductor.	GPL570	1	Human liver cancer #LC015, tumorous tissue	Homo sapiens	liver cancer tumorous tissue
GSM3083542	LC016T	RNA		The microarray data of 152 tumorous and 91 adjacent liver tissues from HCC patients as well as 14 normal liver were normalized by robust multichip analysis (RMA) using affy package in R/Bioconductor.	GPL570	1	Human liver cancer #LC016, tumorous tissue	Homo sapiens	liver cancer tumorous tissue
GSM3083543	LC017T	RNA		The microarray data of 152 tumorous and 91 adjacent liver tissues from HCC patients as well as 14 normal liver were normalized by robust multichip analysis (RMA) using affy package in R/Bioconductor.	GPL570	1	Human liver cancer #LC017, tumorous tissue	Homo sapiens	liver cancer tumorous tissue
GSM3083544	LC018T	RNA		The microarray data of 152 tumorous and 91 adjacent liver tissues from HCC patients as well as 14 normal liver were normalized by robust multichip analysis (RMA) using affy package in R/Bioconductor.	GPL570	1	Human liver cancer #LC018, tumorous tissue	Homo sapiens	liver cancer tumorous tissue
GSM3083545	LC019T	RNA		The microarray data of 152 tumorous and 91 adjacent liver tissues from HCC patients as well as 14 normal liver were normalized by robust multichip analysis (RMA) using affy package in R/Bioconductor.	GPL570	1	Human liver cancer #LC019, tumorous tissue	Homo sapiens	liver cancer tumorous tissue
GSM3083546	LC020T	RNA		The microarray data of 152 tumorous and 91 adjacent liver tissues from HCC patients as well as 14 normal liver were normalized by robust multichip analysis (RMA) using affy package in R/Bioconductor.	GPL570	1	Human liver cancer #LC020, tumorous tissue	Homo sapiens	liver cancer tumorous tissue
GSM3083547	LC021T	RNA		The microarray data of 152 tumorous and 91 adjacent liver tissues from HCC patients as well as 14 normal liver were normalized by robust multichip analysis (RMA) using affy package in R/Bioconductor.	GPL570	1	Human liver cancer #LC021, tumorous tissue	Homo sapiens	liver cancer tumorous tissue
GSM3083548	LC022T	RNA		The microarray data of 152 tumorous and 91 adjacent liver tissues from HCC patients as well as 14 normal liver were normalized by robust multichip analysis (RMA) using affy package in R/Bioconductor.	GPL570	1	Human liver cancer #LC022, tumorous tissue	Homo sapiens	liver cancer tumorous tissue
GSM3083549	LC023T	RNA		The microarray data of 152 tumorous and 91 adjacent liver tissues from HCC patients as well as 14 normal liver were normalized by robust multichip analysis (RMA) using affy package in R/Bioconductor.	GPL570	1	Human liver cancer #LC023, tumorous tissue	Homo sapiens	liver cancer tumorous tissue
GSM3083550	LC024T	RNA		The microarray data of 152 tumorous and 91 adjacent liver tissues from HCC patients as well as 14 normal liver were normalized by robust multichip analysis (RMA) using affy package in R/Bioconductor.	GPL570	1	Human liver cancer #LC024, tumorous tissue	Homo sapiens	liver cancer tumorous tissue
GSM3083551	LC025T	RNA		The microarray data of 152 tumorous and 91 adjacent liver tissues from HCC patients as well as 14 normal liver were normalized by robust multichip analysis (RMA) using affy package in R/Bioconductor.	GPL570	1	Human liver cancer #LC025, tumorous tissue	Homo sapiens	liver cancer tumorous tissue
GSM3083552	LC026T	RNA		The microarray data of 152 tumorous and 91 adjacent liver tissues from HCC patients as well as 14 normal liver were normalized by robust multichip analysis (RMA) using affy package in R/Bioconductor.	GPL570	1	Human liver cancer #LC026, tumorous tissue	Homo sapiens	liver cancer tumorous tissue
GSM3083553	LC027T	RNA		The microarray data of 152 tumorous and 91 adjacent liver tissues from HCC patients as well as 14 normal liver were normalized by robust multichip analysis (RMA) using affy package in R/Bioconductor.	GPL570	1	Human liver cancer #LC027, tumorous tissue	Homo sapiens	liver cancer tumorous tissue
GSM3083554	LC028T	RNA		The microarray data of 152 tumorous and 91 adjacent liver tissues from HCC patients as well as 14 normal liver were normalized by robust multichip analysis (RMA) using affy package in R/Bioconductor.	GPL570	1	Human liver cancer #LC028, tumorous tissue	Homo sapiens	liver cancer tumorous tissue
GSM3083555	LC029T	RNA		The microarray data of 152 tumorous and 91 adjacent liver tissues from HCC patients as well as 14 normal liver were normalized by robust multichip analysis (RMA) using affy package in R/Bioconductor.	GPL570	1	Human liver cancer #LC029, tumorous tissue	Homo sapiens	liver cancer tumorous tissue
GSM3083556	LC030T	RNA		The microarray data of 152 tumorous and 91 adjacent liver tissues from HCC patients as well as 14 normal liver were normalized by robust multichip analysis (RMA) using affy package in R/Bioconductor.	GPL570	1	Human liver cancer #LC030, tumorous tissue	Homo sapiens	liver cancer tumorous tissue
GSM3083557	LC031T	RNA		The microarray data of 152 tumorous and 91 adjacent liver tissues from HCC patients as well as 14 normal liver were normalized by robust multichip analysis (RMA) using affy package in R/Bioconductor.	GPL570	1	Human liver cancer #LC031, tumorous tissue	Homo sapiens	liver cancer tumorous tissue
GSM3083558	LC032T	RNA		The microarray data of 152 tumorous and 91 adjacent liver tissues from HCC patients as well as 14 normal liver were normalized by robust multichip analysis (RMA) using affy package in R/Bioconductor.	GPL570	1	Human liver cancer #LC032, tumorous tissue	Homo sapiens	liver cancer tumorous tissue
GSM3083559	LC033T	RNA		The microarray data of 152 tumorous and 91 adjacent liver tissues from HCC patients as well as 14 normal liver were normalized by robust multichip analysis (RMA) using affy package in R/Bioconductor.	GPL570	1	Human liver cancer #LC033, tumorous tissue	Homo sapiens	liver cancer tumorous tissue
GSM3083560	LC034T	RNA		The microarray data of 152 tumorous and 91 adjacent liver tissues from HCC patients as well as 14 normal liver were normalized by robust multichip analysis (RMA) using affy package in R/Bioconductor.	GPL570	1	Human liver cancer #LC034, tumorous tissue	Homo sapiens	liver cancer tumorous tissue
GSM3083561	LC035T	RNA		The microarray data of 152 tumorous and 91 adjacent liver tissues from HCC patients as well as 14 normal liver were normalized by robust multichip analysis (RMA) using affy package in R/Bioconductor.	GPL570	1	Human liver cancer #LC035, tumorous tissue	Homo sapiens	liver cancer tumorous tissue
GSM3083562	LC036T	RNA		The microarray data of 152 tumorous and 91 adjacent liver tissues from HCC patients as well as 14 normal liver were normalized by robust multichip analysis (RMA) using affy package in R/Bioconductor.	GPL570	1	Human liver cancer #LC036, tumorous tissue	Homo sapiens	liver cancer tumorous tissue
GSM3083563	LC037T	RNA		The microarray data of 152 tumorous and 91 adjacent liver tissues from HCC patients as well as 14 normal liver were normalized by robust multichip analysis (RMA) using affy package in R/Bioconductor.	GPL570	1	Human liver cancer #LC037, tumorous tissue	Homo sapiens	liver cancer tumorous tissue
GSM3083564	LC038T	RNA		The microarray data of 152 tumorous and 91 adjacent liver tissues from HCC patients as well as 14 normal liver were normalized by robust multichip analysis (RMA) using affy package in R/Bioconductor.	GPL570	1	Human liver cancer #LC038, tumorous tissue	Homo sapiens	liver cancer tumorous tissue
GSM3083565	LC039T	RNA		The microarray data of 152 tumorous and 91 adjacent liver tissues from HCC patients as well as 14 normal liver were normalized by robust multichip analysis (RMA) using affy package in R/Bioconductor.	GPL570	1	Human liver cancer #LC039, tumorous tissue	Homo sapiens	liver cancer tumorous tissue
GSM3083566	LC040T	RNA		The microarray data of 152 tumorous and 91 adjacent liver tissues from HCC patients as well as 14 normal liver were normalized by robust multichip analysis (RMA) using affy package in R/Bioconductor.	GPL570	1	Human liver cancer #LC040, tumorous tissue	Homo sapiens	liver cancer tumorous tissue
GSM3083567	LC041T	RNA		The microarray data of 152 tumorous and 91 adjacent liver tissues from HCC patients as well as 14 normal liver were normalized by robust multichip analysis (RMA) using affy package in R/Bioconductor.	GPL570	1	Human liver cancer #LC041, tumorous tissue	Homo sapiens	liver cancer tumorous tissue
GSM3083568	LC042T	RNA		The microarray data of 152 tumorous and 91 adjacent liver tissues from HCC patients as well as 14 normal liver were normalized by robust multichip analysis (RMA) using affy package in R/Bioconductor.	GPL570	1	Human liver cancer #LC042, tumorous tissue	Homo sapiens	liver cancer tumorous tissue
GSM3083569	LC043T	RNA		The microarray data of 152 tumorous and 91 adjacent liver tissues from HCC patients as well as 14 normal liver were normalized by robust multichip analysis (RMA) using affy package in R/Bioconductor.	GPL570	1	Human liver cancer #LC043, tumorous tissue	Homo sapiens	liver cancer tumorous tissue
GSM3083570	LC044T	RNA		The microarray data of 152 tumorous and 91 adjacent liver tissues from HCC patients as well as 14 normal liver were normalized by robust multichip analysis (RMA) using affy package in R/Bioconductor.	GPL570	1	Human liver cancer #LC044, tumorous tissue	Homo sapiens	liver cancer tumorous tissue
GSM3083571	LC045T	RNA		The microarray data of 152 tumorous and 91 adjacent liver tissues from HCC patients as well as 14 normal liver were normalized by robust multichip analysis (RMA) using affy package in R/Bioconductor.	GPL570	1	Human liver cancer #LC045, tumorous tissue	Homo sapiens	liver cancer tumorous tissue
GSM3083572	LC046T	RNA		The microarray data of 152 tumorous and 91 adjacent liver tissues from HCC patients as well as 14 normal liver were normalized by robust multichip analysis (RMA) using affy package in R/Bioconductor.	GPL570	1	Human liver cancer #LC046, tumorous tissue	Homo sapiens	liver cancer tumorous tissue
GSM3083573	LC047T	RNA		The microarray data of 152 tumorous and 91 adjacent liver tissues from HCC patients as well as 14 normal liver were normalized by robust multichip analysis (RMA) using affy package in R/Bioconductor.	GPL570	1	Human liver cancer #LC047, tumorous tissue	Homo sapiens	liver cancer tumorous tissue
GSM3083574	LC048T	RNA		The microarray data of 152 tumorous and 91 adjacent liver tissues from HCC patients as well as 14 normal liver were normalized by robust multichip analysis (RMA) using affy package in R/Bioconductor.	GPL570	1	Human liver cancer #LC048, tumorous tissue	Homo sapiens	liver cancer tumorous tissue
GSM3083575	LC049T	RNA		The microarray data of 152 tumorous and 91 adjacent liver tissues from HCC patients as well as 14 normal liver were normalized by robust multichip analysis (RMA) using affy package in R/Bioconductor.	GPL570	1	Human liver cancer #LC049, tumorous tissue	Homo sapiens	liver cancer tumorous tissue
GSM3083576	LC050T	RNA		The microarray data of 152 tumorous and 91 adjacent liver tissues from HCC patients as well as 14 normal liver were normalized by robust multichip analysis (RMA) using affy package in R/Bioconductor.	GPL570	1	Human liver cancer #LC050, tumorous tissue	Homo sapiens	liver cancer tumorous tissue
GSM3083577	LC051T	RNA		The microarray data of 152 tumorous and 91 adjacent liver tissues from HCC patients as well as 14 normal liver were normalized by robust multichip analysis (RMA) using affy package in R/Bioconductor.	GPL570	1	Human liver cancer #LC051, tumorous tissue	Homo sapiens	liver cancer tumorous tissue
GSM3083578	LC052T	RNA		The microarray data of 152 tumorous and 91 adjacent liver tissues from HCC patients as well as 14 normal liver were normalized by robust multichip analysis (RMA) using affy package in R/Bioconductor.	GPL570	1	Human liver cancer #LC052, tumorous tissue	Homo sapiens	liver cancer tumorous tissue
GSM3083579	LC053T	RNA		The microarray data of 152 tumorous and 91 adjacent liver tissues from HCC patients as well as 14 normal liver were normalized by robust multichip analysis (RMA) using affy package in R/Bioconductor.	GPL570	1	Human liver cancer #LC053, tumorous tissue	Homo sapiens	liver cancer tumorous tissue
GSM3083580	LC054T	RNA		The microarray data of 152 tumorous and 91 adjacent liver tissues from HCC patients as well as 14 normal liver were normalized by robust multichip analysis (RMA) using affy package in R/Bioconductor.	GPL570	1	Human liver cancer #LC054, tumorous tissue	Homo sapiens	liver cancer tumorous tissue
GSM3083581	LC055T	RNA		The microarray data of 152 tumorous and 91 adjacent liver tissues from HCC patients as well as 14 normal liver were normalized by robust multichip analysis (RMA) using affy package in R/Bioconductor.	GPL570	1	Human liver cancer #LC055, tumorous tissue	Homo sapiens	liver cancer tumorous tissue
GSM3083582	LC056T	RNA		The microarray data of 152 tumorous and 91 adjacent liver tissues from HCC patients as well as 14 normal liver were normalized by robust multichip analysis (RMA) using affy package in R/Bioconductor.	GPL570	1	Human liver cancer #LC056, tumorous tissue	Homo sapiens	liver cancer tumorous tissue
GSM3083583	LC057T	RNA		The microarray data of 152 tumorous and 91 adjacent liver tissues from HCC patients as well as 14 normal liver were normalized by robust multichip analysis (RMA) using affy package in R/Bioconductor.	GPL570	1	Human liver cancer #LC057, tumorous tissue	Homo sapiens	liver cancer tumorous tissue
GSM3083584	LC058T	RNA		The microarray data of 152 tumorous and 91 adjacent liver tissues from HCC patients as well as 14 normal liver were normalized by robust multichip analysis (RMA) using affy package in R/Bioconductor.	GPL570	1	Human liver cancer #LC058, tumorous tissue	Homo sapiens	liver cancer tumorous tissue
GSM3083585	LC059T	RNA		The microarray data of 152 tumorous and 91 adjacent liver tissues from HCC patients as well as 14 normal liver were normalized by robust multichip analysis (RMA) using affy package in R/Bioconductor.	GPL570	1	Human liver cancer #LC059, tumorous tissue	Homo sapiens	liver cancer tumorous tissue
GSM3083586	LC060T	RNA		The microarray data of 152 tumorous and 91 adjacent liver tissues from HCC patients as well as 14 normal liver were normalized by robust multichip analysis (RMA) using affy package in R/Bioconductor.	GPL570	1	Human liver cancer #LC060, tumorous tissue	Homo sapiens	liver cancer tumorous tissue
GSM3083587	LC061T	RNA		The microarray data of 152 tumorous and 91 adjacent liver tissues from HCC patients as well as 14 normal liver were normalized by robust multichip analysis (RMA) using affy package in R/Bioconductor.	GPL570	1	Human liver cancer #LC061, tumorous tissue	Homo sapiens	liver cancer tumorous tissue
GSM3083588	LC062T	RNA		The microarray data of 152 tumorous and 91 adjacent liver tissues from HCC patients as well as 14 normal liver were normalized by robust multichip analysis (RMA) using affy package in R/Bioconductor.	GPL570	1	Human liver cancer #LC062, tumorous tissue	Homo sapiens	liver cancer tumorous tissue
GSM3083589	LC063T	RNA		The microarray data of 152 tumorous and 91 adjacent liver tissues from HCC patients as well as 14 normal liver were normalized by robust multichip analysis (RMA) using affy package in R/Bioconductor.	GPL570	1	Human liver cancer #LC063, tumorous tissue	Homo sapiens	liver cancer tumorous tissue
GSM3083590	LC064T	RNA		The microarray data of 152 tumorous and 91 adjacent liver tissues from HCC patients as well as 14 normal liver were normalized by robust multichip analysis (RMA) using affy package in R/Bioconductor.	GPL570	1	Human liver cancer #LC064, tumorous tissue	Homo sapiens	liver cancer tumorous tissue
GSM3083591	LC065T	RNA		The microarray data of 152 tumorous and 91 adjacent liver tissues from HCC patients as well as 14 normal liver were normalized by robust multichip analysis (RMA) using affy package in R/Bioconductor.	GPL570	1	Human liver cancer #LC065, tumorous tissue	Homo sapiens	liver cancer tumorous tissue
GSM3083592	LC066T	RNA		The microarray data of 152 tumorous and 91 adjacent liver tissues from HCC patients as well as 14 normal liver were normalized by robust multichip analysis (RMA) using affy package in R/Bioconductor.	GPL570	1	Human liver cancer #LC066, tumorous tissue	Homo sapiens	liver cancer tumorous tissue
GSM3083593	LC067T	RNA		The microarray data of 152 tumorous and 91 adjacent liver tissues from HCC patients as well as 14 normal liver were normalized by robust multichip analysis (RMA) using affy package in R/Bioconductor.	GPL570	1	Human liver cancer #LC067, tumorous tissue	Homo sapiens	liver cancer tumorous tissue
GSM3083594	LC068T	RNA		The microarray data of 152 tumorous and 91 adjacent liver tissues from HCC patients as well as 14 normal liver were normalized by robust multichip analysis (RMA) using affy package in R/Bioconductor.	GPL570	1	Human liver cancer #LC068, tumorous tissue	Homo sapiens	liver cancer tumorous tissue
GSM3083595	LC069T	RNA		The microarray data of 152 tumorous and 91 adjacent liver tissues from HCC patients as well as 14 normal liver were normalized by robust multichip analysis (RMA) using affy package in R/Bioconductor.	GPL570	1	Human liver cancer #LC069, tumorous tissue	Homo sapiens	liver cancer tumorous tissue
GSM3083596	LC070T	RNA		The microarray data of 152 tumorous and 91 adjacent liver tissues from HCC patients as well as 14 normal liver were normalized by robust multichip analysis (RMA) using affy package in R/Bioconductor.	GPL570	1	Human liver cancer #LC070, tumorous tissue	Homo sapiens	liver cancer tumorous tissue
GSM3083597	LC071T	RNA		The microarray data of 152 tumorous and 91 adjacent liver tissues from HCC patients as well as 14 normal liver were normalized by robust multichip analysis (RMA) using affy package in R/Bioconductor.	GPL570	1	Human liver cancer #LC071, tumorous tissue	Homo sapiens	liver cancer tumorous tissue
GSM3083598	LC072T	RNA		The microarray data of 152 tumorous and 91 adjacent liver tissues from HCC patients as well as 14 normal liver were normalized by robust multichip analysis (RMA) using affy package in R/Bioconductor.	GPL570	1	Human liver cancer #LC072, tumorous tissue	Homo sapiens	liver cancer tumorous tissue
GSM3083599	LC073T	RNA		The microarray data of 152 tumorous and 91 adjacent liver tissues from HCC patients as well as 14 normal liver were normalized by robust multichip analysis (RMA) using affy package in R/Bioconductor.	GPL570	1	Human liver cancer #LC073, tumorous tissue	Homo sapiens	liver cancer tumorous tissue
GSM3083600	LC074T	RNA		The microarray data of 152 tumorous and 91 adjacent liver tissues from HCC patients as well as 14 normal liver were normalized by robust multichip analysis (RMA) using affy package in R/Bioconductor.	GPL570	1	Human liver cancer #LC074, tumorous tissue	Homo sapiens	liver cancer tumorous tissue
GSM3083601	LC075T	RNA		The microarray data of 152 tumorous and 91 adjacent liver tissues from HCC patients as well as 14 normal liver were normalized by robust multichip analysis (RMA) using affy package in R/Bioconductor.	GPL570	1	Human liver cancer #LC075, tumorous tissue	Homo sapiens	liver cancer tumorous tissue
GSM3083602	LC076T	RNA		The microarray data of 152 tumorous and 91 adjacent liver tissues from HCC patients as well as 14 normal liver were normalized by robust multichip analysis (RMA) using affy package in R/Bioconductor.	GPL570	1	Human liver cancer #LC076, tumorous tissue	Homo sapiens	liver cancer tumorous tissue
GSM3083603	LC077T	RNA		The microarray data of 152 tumorous and 91 adjacent liver tissues from HCC patients as well as 14 normal liver were normalized by robust multichip analysis (RMA) using affy package in R/Bioconductor.	GPL570	1	Human liver cancer #LC077, tumorous tissue	Homo sapiens	liver cancer tumorous tissue
GSM3083604	LC078T	RNA		The microarray data of 152 tumorous and 91 adjacent liver tissues from HCC patients as well as 14 normal liver were normalized by robust multichip analysis (RMA) using affy package in R/Bioconductor.	GPL570	1	Human liver cancer #LC078, tumorous tissue	Homo sapiens	liver cancer tumorous tissue
GSM3083605	LC079T	RNA		The microarray data of 152 tumorous and 91 adjacent liver tissues from HCC patients as well as 14 normal liver were normalized by robust multichip analysis (RMA) using affy package in R/Bioconductor.	GPL570	1	Human liver cancer #LC079, tumorous tissue	Homo sapiens	liver cancer tumorous tissue
GSM3083606	LC080T	RNA		The microarray data of 152 tumorous and 91 adjacent liver tissues from HCC patients as well as 14 normal liver were normalized by robust multichip analysis (RMA) using affy package in R/Bioconductor.	GPL570	1	Human liver cancer #LC080, tumorous tissue	Homo sapiens	liver cancer tumorous tissue
GSM3083607	LC081T	RNA		The microarray data of 152 tumorous and 91 adjacent liver tissues from HCC patients as well as 14 normal liver were normalized by robust multichip analysis (RMA) using affy package in R/Bioconductor.	GPL570	1	Human liver cancer #LC081, tumorous tissue	Homo sapiens	liver cancer tumorous tissue
GSM3083608	LC082T	RNA		The microarray data of 152 tumorous and 91 adjacent liver tissues from HCC patients as well as 14 normal liver were normalized by robust multichip analysis (RMA) using affy package in R/Bioconductor.	GPL570	1	Human liver cancer #LC082, tumorous tissue	Homo sapiens	liver cancer tumorous tissue
GSM3083609	LC083T	RNA		The microarray data of 152 tumorous and 91 adjacent liver tissues from HCC patients as well as 14 normal liver were normalized by robust multichip analysis (RMA) using affy package in R/Bioconductor.	GPL570	1	Human liver cancer #LC083, tumorous tissue	Homo sapiens	liver cancer tumorous tissue
GSM3083610	LC084T	RNA		The microarray data of 152 tumorous and 91 adjacent liver tissues from HCC patients as well as 14 normal liver were normalized by robust multichip analysis (RMA) using affy package in R/Bioconductor.	GPL570	1	Human liver cancer #LC084, tumorous tissue	Homo sapiens	liver cancer tumorous tissue
GSM3083611	LC085T	RNA		The microarray data of 152 tumorous and 91 adjacent liver tissues from HCC patients as well as 14 normal liver were normalized by robust multichip analysis (RMA) using affy package in R/Bioconductor.	GPL570	1	Human liver cancer #LC085, tumorous tissue	Homo sapiens	liver cancer tumorous tissue
GSM3083612	LC086T	RNA		The microarray data of 152 tumorous and 91 adjacent liver tissues from HCC patients as well as 14 normal liver were normalized by robust multichip analysis (RMA) using affy package in R/Bioconductor.	GPL570	1	Human liver cancer #LC086, tumorous tissue	Homo sapiens	liver cancer tumorous tissue
GSM3083613	LC087T	RNA		The microarray data of 152 tumorous and 91 adjacent liver tissues from HCC patients as well as 14 normal liver were normalized by robust multichip analysis (RMA) using affy package in R/Bioconductor.	GPL570	1	Human liver cancer #LC087, tumorous tissue	Homo sapiens	liver cancer tumorous tissue
GSM3083614	LC088T	RNA		The microarray data of 152 tumorous and 91 adjacent liver tissues from HCC patients as well as 14 normal liver were normalized by robust multichip analysis (RMA) using affy package in R/Bioconductor.	GPL570	1	Human liver cancer #LC088, tumorous tissue	Homo sapiens	liver cancer tumorous tissue
GSM3083615	LC089T	RNA		The microarray data of 152 tumorous and 91 adjacent liver tissues from HCC patients as well as 14 normal liver were normalized by robust multichip analysis (RMA) using affy package in R/Bioconductor.	GPL570	1	Human liver cancer #LC089, tumorous tissue	Homo sapiens	liver cancer tumorous tissue
GSM3083616	LC090T	RNA		The microarray data of 152 tumorous and 91 adjacent liver tissues from HCC patients as well as 14 normal liver were normalized by robust multichip analysis (RMA) using affy package in R/Bioconductor.	GPL570	1	Human liver cancer #LC090, tumorous tissue	Homo sapiens	liver cancer tumorous tissue
GSM3083617	LC091T	RNA		The microarray data of 152 tumorous and 91 adjacent liver tissues from HCC patients as well as 14 normal liver were normalized by robust multichip analysis (RMA) using affy package in R/Bioconductor.	GPL570	1	Human liver cancer #LC091, tumorous tissue	Homo sapiens	liver cancer tumorous tissue
GSM3083618	LC092T	RNA		The microarray data of 152 tumorous and 91 adjacent liver tissues from HCC patients as well as 14 normal liver were normalized by robust multichip analysis (RMA) using affy package in R/Bioconductor.	GPL570	1	Human liver cancer #LC092, tumorous tissue	Homo sapiens	liver cancer tumorous tissue
GSM3083619	LC093T	RNA		The microarray data of 152 tumorous and 91 adjacent liver tissues from HCC patients as well as 14 normal liver were normalized by robust multichip analysis (RMA) using affy package in R/Bioconductor.	GPL570	1	Human liver cancer #LC093, tumorous tissue	Homo sapiens	liver cancer tumorous tissue
GSM3083620	LC094T	RNA		The microarray data of 152 tumorous and 91 adjacent liver tissues from HCC patients as well as 14 normal liver were normalized by robust multichip analysis (RMA) using affy package in R/Bioconductor.	GPL570	1	Human liver cancer #LC094, tumorous tissue	Homo sapiens	liver cancer tumorous tissue
GSM3083621	LC095T	RNA		The microarray data of 152 tumorous and 91 adjacent liver tissues from HCC patients as well as 14 normal liver were normalized by robust multichip analysis (RMA) using affy package in R/Bioconductor.	GPL570	1	Human liver cancer #LC095, tumorous tissue	Homo sapiens	liver cancer tumorous tissue
GSM3083622	LC096T	RNA		The microarray data of 152 tumorous and 91 adjacent liver tissues from HCC patients as well as 14 normal liver were normalized by robust multichip analysis (RMA) using affy package in R/Bioconductor.	GPL570	1	Human liver cancer #LC096, tumorous tissue	Homo sapiens	liver cancer tumorous tissue
GSM3083623	LC097T	RNA		The microarray data of 152 tumorous and 91 adjacent liver tissues from HCC patients as well as 14 normal liver were normalized by robust multichip analysis (RMA) using affy package in R/Bioconductor.	GPL570	1	Human liver cancer #LC097, tumorous tissue	Homo sapiens	liver cancer tumorous tissue
GSM3083624	LC098T	RNA		The microarray data of 152 tumorous and 91 adjacent liver tissues from HCC patients as well as 14 normal liver were normalized by robust multichip analysis (RMA) using affy package in R/Bioconductor.	GPL570	1	Human liver cancer #LC098, tumorous tissue	Homo sapiens	liver cancer tumorous tissue
GSM3083625	LC099T	RNA		The microarray data of 152 tumorous and 91 adjacent liver tissues from HCC patients as well as 14 normal liver were normalized by robust multichip analysis (RMA) using affy package in R/Bioconductor.	GPL570	1	Human liver cancer #LC099, tumorous tissue	Homo sapiens	liver cancer tumorous tissue
GSM3083626	LC100T	RNA		The microarray data of 152 tumorous and 91 adjacent liver tissues from HCC patients as well as 14 normal liver were normalized by robust multichip analysis (RMA) using affy package in R/Bioconductor.	GPL570	1	Human liver cancer #LC100, tumorous tissue	Homo sapiens	liver cancer tumorous tissue
GSM3083627	LC101T	RNA		The microarray data of 152 tumorous and 91 adjacent liver tissues from HCC patients as well as 14 normal liver were normalized by robust multichip analysis (RMA) using affy package in R/Bioconductor.	GPL570	1	Human liver cancer #LC101, tumorous tissue	Homo sapiens	liver cancer tumorous tissue
GSM3083628	LC102T	RNA		The microarray data of 152 tumorous and 91 adjacent liver tissues from HCC patients as well as 14 normal liver were normalized by robust multichip analysis (RMA) using affy package in R/Bioconductor.	GPL570	1	Human liver cancer #LC102, tumorous tissue	Homo sapiens	liver cancer tumorous tissue
GSM3083629	LC103T	RNA		The microarray data of 152 tumorous and 91 adjacent liver tissues from HCC patients as well as 14 normal liver were normalized by robust multichip analysis (RMA) using affy package in R/Bioconductor.	GPL570	1	Human liver cancer #LC103, tumorous tissue	Homo sapiens	liver cancer tumorous tissue
GSM3083630	LC104T	RNA		The microarray data of 152 tumorous and 91 adjacent liver tissues from HCC patients as well as 14 normal liver were normalized by robust multichip analysis (RMA) using affy package in R/Bioconductor.	GPL570	1	Human liver cancer #LC104, tumorous tissue	Homo sapiens	liver cancer tumorous tissue
GSM3083631	LC105T	RNA		The microarray data of 152 tumorous and 91 adjacent liver tissues from HCC patients as well as 14 normal liver were normalized by robust multichip analysis (RMA) using affy package in R/Bioconductor.	GPL570	1	Human liver cancer #LC105, tumorous tissue	Homo sapiens	liver cancer tumorous tissue
GSM3083632	LC106T	RNA		The microarray data of 152 tumorous and 91 adjacent liver tissues from HCC patients as well as 14 normal liver were normalized by robust multichip analysis (RMA) using affy package in R/Bioconductor.	GPL570	1	Human liver cancer #LC106, tumorous tissue	Homo sapiens	liver cancer tumorous tissue
GSM3083633	LC107T	RNA		The microarray data of 152 tumorous and 91 adjacent liver tissues from HCC patients as well as 14 normal liver were normalized by robust multichip analysis (RMA) using affy package in R/Bioconductor.	GPL570	1	Human liver cancer #LC107, tumorous tissue	Homo sapiens	liver cancer tumorous tissue
GSM3083634	LC108T	RNA		The microarray data of 152 tumorous and 91 adjacent liver tissues from HCC patients as well as 14 normal liver were normalized by robust multichip analysis (RMA) using affy package in R/Bioconductor.	GPL570	1	Human liver cancer #LC108, tumorous tissue	Homo sapiens	liver cancer tumorous tissue
GSM3083635	LC109T	RNA		The microarray data of 152 tumorous and 91 adjacent liver tissues from HCC patients as well as 14 normal liver were normalized by robust multichip analysis (RMA) using affy package in R/Bioconductor.	GPL570	1	Human liver cancer #LC109, tumorous tissue	Homo sapiens	liver cancer tumorous tissue
GSM3083636	LC110T	RNA		The microarray data of 152 tumorous and 91 adjacent liver tissues from HCC patients as well as 14 normal liver were normalized by robust multichip analysis (RMA) using affy package in R/Bioconductor.	GPL570	1	Human liver cancer #LC110, tumorous tissue	Homo sapiens	liver cancer tumorous tissue
GSM3083637	LC111T	RNA		The microarray data of 152 tumorous and 91 adjacent liver tissues from HCC patients as well as 14 normal liver were normalized by robust multichip analysis (RMA) using affy package in R/Bioconductor.	GPL570	1	Human liver cancer #LC111, tumorous tissue	Homo sapiens	liver cancer tumorous tissue
GSM3083638	LC112T	RNA		The microarray data of 152 tumorous and 91 adjacent liver tissues from HCC patients as well as 14 normal liver were normalized by robust multichip analysis (RMA) using affy package in R/Bioconductor.	GPL570	1	Human liver cancer #LC112, tumorous tissue	Homo sapiens	liver cancer tumorous tissue
GSM3083639	LC113T	RNA		The microarray data of 152 tumorous and 91 adjacent liver tissues from HCC patients as well as 14 normal liver were normalized by robust multichip analysis (RMA) using affy package in R/Bioconductor.	GPL570	1	Human liver cancer #LC113, tumorous tissue	Homo sapiens	liver cancer tumorous tissue
GSM3083640	LC114T	RNA		The microarray data of 152 tumorous and 91 adjacent liver tissues from HCC patients as well as 14 normal liver were normalized by robust multichip analysis (RMA) using affy package in R/Bioconductor.	GPL570	1	Human liver cancer #LC114, tumorous tissue	Homo sapiens	liver cancer tumorous tissue
GSM3083641	LC115T	RNA		The microarray data of 152 tumorous and 91 adjacent liver tissues from HCC patients as well as 14 normal liver were normalized by robust multichip analysis (RMA) using affy package in R/Bioconductor.	GPL570	1	Human liver cancer #LC115, tumorous tissue	Homo sapiens	liver cancer tumorous tissue
GSM3083642	LC116T	RNA		The microarray data of 152 tumorous and 91 adjacent liver tissues from HCC patients as well as 14 normal liver were normalized by robust multichip analysis (RMA) using affy package in R/Bioconductor.	GPL570	1	Human liver cancer #LC116, tumorous tissue	Homo sapiens	liver cancer tumorous tissue
GSM3083643	LC117T	RNA		The microarray data of 152 tumorous and 91 adjacent liver tissues from HCC patients as well as 14 normal liver were normalized by robust multichip analysis (RMA) using affy package in R/Bioconductor.	GPL570	1	Human liver cancer #LC117, tumorous tissue	Homo sapiens	liver cancer tumorous tissue
GSM3083644	LC118T	RNA		The microarray data of 152 tumorous and 91 adjacent liver tissues from HCC patients as well as 14 normal liver were normalized by robust multichip analysis (RMA) using affy package in R/Bioconductor.	GPL570	1	Human liver cancer #LC118, tumorous tissue	Homo sapiens	liver cancer tumorous tissue
GSM3083645	LC119T	RNA		The microarray data of 152 tumorous and 91 adjacent liver tissues from HCC patients as well as 14 normal liver were normalized by robust multichip analysis (RMA) using affy package in R/Bioconductor.	GPL570	1	Human liver cancer #LC119, tumorous tissue	Homo sapiens	liver cancer tumorous tissue
GSM3083646	LC120T	RNA		The microarray data of 152 tumorous and 91 adjacent liver tissues from HCC patients as well as 14 normal liver were normalized by robust multichip analysis (RMA) using affy package in R/Bioconductor.	GPL570	1	Human liver cancer #LC120, tumorous tissue	Homo sapiens	liver cancer tumorous tissue
GSM3083647	LC121T	RNA		The microarray data of 152 tumorous and 91 adjacent liver tissues from HCC patients as well as 14 normal liver were normalized by robust multichip analysis (RMA) using affy package in R/Bioconductor.	GPL570	1	Human liver cancer #LC121, tumorous tissue	Homo sapiens	liver cancer tumorous tissue
GSM3083648	LC122T	RNA		The microarray data of 152 tumorous and 91 adjacent liver tissues from HCC patients as well as 14 normal liver were normalized by robust multichip analysis (RMA) using affy package in R/Bioconductor.	GPL570	1	Human liver cancer #LC122, tumorous tissue	Homo sapiens	liver cancer tumorous tissue
GSM3083649	LC123T	RNA		The microarray data of 152 tumorous and 91 adjacent liver tissues from HCC patients as well as 14 normal liver were normalized by robust multichip analysis (RMA) using affy package in R/Bioconductor.	GPL570	1	Human liver cancer #LC123, tumorous tissue	Homo sapiens	liver cancer tumorous tissue
GSM3083650	LC124T	RNA		The microarray data of 152 tumorous and 91 adjacent liver tissues from HCC patients as well as 14 normal liver were normalized by robust multichip analysis (RMA) using affy package in R/Bioconductor.	GPL570	1	Human liver cancer #LC124, tumorous tissue	Homo sapiens	liver cancer tumorous tissue
GSM3083651	LC125T	RNA		The microarray data of 152 tumorous and 91 adjacent liver tissues from HCC patients as well as 14 normal liver were normalized by robust multichip analysis (RMA) using affy package in R/Bioconductor.	GPL570	1	Human liver cancer #LC125, tumorous tissue	Homo sapiens	liver cancer tumorous tissue
GSM3083652	LC126T	RNA		The microarray data of 152 tumorous and 91 adjacent liver tissues from HCC patients as well as 14 normal liver were normalized by robust multichip analysis (RMA) using affy package in R/Bioconductor.	GPL570	1	Human liver cancer #LC126, tumorous tissue	Homo sapiens	liver cancer tumorous tissue
GSM3083653	LC127T	RNA		The microarray data of 152 tumorous and 91 adjacent liver tissues from HCC patients as well as 14 normal liver were normalized by robust multichip analysis (RMA) using affy package in R/Bioconductor.	GPL570	1	Human liver cancer #LC127, tumorous tissue	Homo sapiens	liver cancer tumorous tissue
GSM3083654	LC128T	RNA		The microarray data of 152 tumorous and 91 adjacent liver tissues from HCC patients as well as 14 normal liver were normalized by robust multichip analysis (RMA) using affy package in R/Bioconductor.	GPL570	1	Human liver cancer #LC128, tumorous tissue	Homo sapiens	liver cancer tumorous tissue
GSM3083655	LC129T	RNA		The microarray data of 152 tumorous and 91 adjacent liver tissues from HCC patients as well as 14 normal liver were normalized by robust multichip analysis (RMA) using affy package in R/Bioconductor.	GPL570	1	Human liver cancer #LC129, tumorous tissue	Homo sapiens	liver cancer tumorous tissue
GSM3083656	LC130T	RNA		The microarray data of 152 tumorous and 91 adjacent liver tissues from HCC patients as well as 14 normal liver were normalized by robust multichip analysis (RMA) using affy package in R/Bioconductor.	GPL570	1	Human liver cancer #LC130, tumorous tissue	Homo sapiens	liver cancer tumorous tissue
GSM3083657	LC131T	RNA		The microarray data of 152 tumorous and 91 adjacent liver tissues from HCC patients as well as 14 normal liver were normalized by robust multichip analysis (RMA) using affy package in R/Bioconductor.	GPL570	1	Human liver cancer #LC131, tumorous tissue	Homo sapiens	liver cancer tumorous tissue
GSM3083658	LC132T	RNA		The microarray data of 152 tumorous and 91 adjacent liver tissues from HCC patients as well as 14 normal liver were normalized by robust multichip analysis (RMA) using affy package in R/Bioconductor.	GPL570	1	Human liver cancer #LC132, tumorous tissue	Homo sapiens	liver cancer tumorous tissue
GSM3083659	LC133T	RNA		The microarray data of 152 tumorous and 91 adjacent liver tissues from HCC patients as well as 14 normal liver were normalized by robust multichip analysis (RMA) using affy package in R/Bioconductor.	GPL570	1	Human liver cancer #LC133, tumorous tissue	Homo sapiens	liver cancer tumorous tissue
GSM3083660	LC134T	RNA		The microarray data of 152 tumorous and 91 adjacent liver tissues from HCC patients as well as 14 normal liver were normalized by robust multichip analysis (RMA) using affy package in R/Bioconductor.	GPL570	1	Human liver cancer #LC134, tumorous tissue	Homo sapiens	liver cancer tumorous tissue
GSM3083661	LC135T	RNA		The microarray data of 152 tumorous and 91 adjacent liver tissues from HCC patients as well as 14 normal liver were normalized by robust multichip analysis (RMA) using affy package in R/Bioconductor.	GPL570	1	Human liver cancer #LC135, tumorous tissue	Homo sapiens	liver cancer tumorous tissue
GSM3083662	LC136T	RNA		The microarray data of 152 tumorous and 91 adjacent liver tissues from HCC patients as well as 14 normal liver were normalized by robust multichip analysis (RMA) using affy package in R/Bioconductor.	GPL570	1	Human liver cancer #LC136, tumorous tissue	Homo sapiens	liver cancer tumorous tissue
GSM3083663	LC137T	RNA		The microarray data of 152 tumorous and 91 adjacent liver tissues from HCC patients as well as 14 normal liver were normalized by robust multichip analysis (RMA) using affy package in R/Bioconductor.	GPL570	1	Human liver cancer #LC137, tumorous tissue	Homo sapiens	liver cancer tumorous tissue
GSM3083664	LC138T	RNA		The microarray data of 152 tumorous and 91 adjacent liver tissues from HCC patients as well as 14 normal liver were normalized by robust multichip analysis (RMA) using affy package in R/Bioconductor.	GPL570	1	Human liver cancer #LC138, tumorous tissue	Homo sapiens	liver cancer tumorous tissue
GSM3083665	LC139T	RNA		The microarray data of 152 tumorous and 91 adjacent liver tissues from HCC patients as well as 14 normal liver were normalized by robust multichip analysis (RMA) using affy package in R/Bioconductor.	GPL570	1	Human liver cancer #LC139, tumorous tissue	Homo sapiens	liver cancer tumorous tissue
GSM3083666	LC140T	RNA		The microarray data of 152 tumorous and 91 adjacent liver tissues from HCC patients as well as 14 normal liver were normalized by robust multichip analysis (RMA) using affy package in R/Bioconductor.	GPL570	1	Human liver cancer #LC140, tumorous tissue	Homo sapiens	liver cancer tumorous tissue
GSM3083667	LC141T	RNA		The microarray data of 152 tumorous and 91 adjacent liver tissues from HCC patients as well as 14 normal liver were normalized by robust multichip analysis (RMA) using affy package in R/Bioconductor.	GPL570	1	Human liver cancer #LC141, tumorous tissue	Homo sapiens	liver cancer tumorous tissue
GSM3083668	LC142T	RNA		The microarray data of 152 tumorous and 91 adjacent liver tissues from HCC patients as well as 14 normal liver were normalized by robust multichip analysis (RMA) using affy package in R/Bioconductor.	GPL570	1	Human liver cancer #LC142, tumorous tissue	Homo sapiens	liver cancer tumorous tissue
GSM3083669	LC143T	RNA		The microarray data of 152 tumorous and 91 adjacent liver tissues from HCC patients as well as 14 normal liver were normalized by robust multichip analysis (RMA) using affy package in R/Bioconductor.	GPL570	1	Human liver cancer #LC143, tumorous tissue	Homo sapiens	liver cancer tumorous tissue
GSM3083670	LC144T	RNA		The microarray data of 152 tumorous and 91 adjacent liver tissues from HCC patients as well as 14 normal liver were normalized by robust multichip analysis (RMA) using affy package in R/Bioconductor.	GPL570	1	Human liver cancer #LC144, tumorous tissue	Homo sapiens	liver cancer tumorous tissue
GSM3083671	LC145T	RNA		The microarray data of 152 tumorous and 91 adjacent liver tissues from HCC patients as well as 14 normal liver were normalized by robust multichip analysis (RMA) using affy package in R/Bioconductor.	GPL570	1	Human liver cancer #LC145, tumorous tissue	Homo sapiens	liver cancer tumorous tissue
GSM3083672	LC146T	RNA		The microarray data of 152 tumorous and 91 adjacent liver tissues from HCC patients as well as 14 normal liver were normalized by robust multichip analysis (RMA) using affy package in R/Bioconductor.	GPL570	1	Human liver cancer #LC146, tumorous tissue	Homo sapiens	liver cancer tumorous tissue
GSM3083673	LC147T	RNA		The microarray data of 152 tumorous and 91 adjacent liver tissues from HCC patients as well as 14 normal liver were normalized by robust multichip analysis (RMA) using affy package in R/Bioconductor.	GPL570	1	Human liver cancer #LC147, tumorous tissue	Homo sapiens	liver cancer tumorous tissue
GSM3083674	LC148T	RNA		The microarray data of 152 tumorous and 91 adjacent liver tissues from HCC patients as well as 14 normal liver were normalized by robust multichip analysis (RMA) using affy package in R/Bioconductor.	GPL570	1	Human liver cancer #LC148, tumorous tissue	Homo sapiens	liver cancer tumorous tissue
GSM3083675	LC149T	RNA		The microarray data of 152 tumorous and 91 adjacent liver tissues from HCC patients as well as 14 normal liver were normalized by robust multichip analysis (RMA) using affy package in R/Bioconductor.	GPL570	1	Human liver cancer #LC149, tumorous tissue	Homo sapiens	liver cancer tumorous tissue
GSM3083676	LC150T	RNA		The microarray data of 152 tumorous and 91 adjacent liver tissues from HCC patients as well as 14 normal liver were normalized by robust multichip analysis (RMA) using affy package in R/Bioconductor.	GPL570	1	Human liver cancer #LC150, tumorous tissue	Homo sapiens	liver cancer tumorous tissue
GSM3083677	LC151T	RNA		The microarray data of 152 tumorous and 91 adjacent liver tissues from HCC patients as well as 14 normal liver were normalized by robust multichip analysis (RMA) using affy package in R/Bioconductor.	GPL570	1	Human liver cancer #LC151, tumorous tissue	Homo sapiens	liver cancer tumorous tissue
GSM3083678	LC152T	RNA		The microarray data of 152 tumorous and 91 adjacent liver tissues from HCC patients as well as 14 normal liver were normalized by robust multichip analysis (RMA) using affy package in R/Bioconductor.	GPL570	1	Human liver cancer #LC152, tumorous tissue	Homo sapiens	liver cancer tumorous tissue
GSM3083679	LC153T	RNA		The microarray data of 152 tumorous and 91 adjacent liver tissues from HCC patients as well as 14 normal liver were normalized by robust multichip analysis (RMA) using affy package in R/Bioconductor.	GPL570	1	Human liver cancer #LC153, tumorous tissue	Homo sapiens	liver cancer tumorous tissue
GSM3083680	LC154T	RNA		The microarray data of 152 tumorous and 91 adjacent liver tissues from HCC patients as well as 14 normal liver were normalized by robust multichip analysis (RMA) using affy package in R/Bioconductor.	GPL570	1	Human liver cancer #LC154, tumorous tissue	Homo sapiens	liver cancer tumorous tissue
GSM3083681	LC155T	RNA		The microarray data of 152 tumorous and 91 adjacent liver tissues from HCC patients as well as 14 normal liver were normalized by robust multichip analysis (RMA) using affy package in R/Bioconductor.	GPL570	1	Human liver cancer #LC155, tumorous tissue	Homo sapiens	liver cancer tumorous tissue
GSM3083682	LC156T	RNA		The microarray data of 152 tumorous and 91 adjacent liver tissues from HCC patients as well as 14 normal liver were normalized by robust multichip analysis (RMA) using affy package in R/Bioconductor.	GPL570	1	Human liver cancer #LC156, tumorous tissue	Homo sapiens	liver cancer tumorous tissue
GSM3083683	LC157T	RNA		The microarray data of 152 tumorous and 91 adjacent liver tissues from HCC patients as well as 14 normal liver were normalized by robust multichip analysis (RMA) using affy package in R/Bioconductor.	GPL570	1	Human liver cancer #LC157, tumorous tissue	Homo sapiens	liver cancer tumorous tissue
GSM3083684	LC158T	RNA		The microarray data of 152 tumorous and 91 adjacent liver tissues from HCC patients as well as 14 normal liver were normalized by robust multichip analysis (RMA) using affy package in R/Bioconductor.	GPL570	1	Human liver cancer #LC158, tumorous tissue	Homo sapiens	liver cancer tumorous tissue
GSM3083685	LC159T	RNA		The microarray data of 152 tumorous and 91 adjacent liver tissues from HCC patients as well as 14 normal liver were normalized by robust multichip analysis (RMA) using affy package in R/Bioconductor.	GPL570	1	Human liver cancer #LC159, tumorous tissue	Homo sapiens	liver cancer tumorous tissue
GSM3083686	LC160T	RNA		The microarray data of 152 tumorous and 91 adjacent liver tissues from HCC patients as well as 14 normal liver were normalized by robust multichip analysis (RMA) using affy package in R/Bioconductor.	GPL570	1	Human liver cancer #LC160, tumorous tissue	Homo sapiens	liver cancer tumorous tissue
GSM3083687	LC161T	RNA		The microarray data of 152 tumorous and 91 adjacent liver tissues from HCC patients as well as 14 normal liver were normalized by robust multichip analysis (RMA) using affy package in R/Bioconductor.	GPL570	1	Human liver cancer #LC161, tumorous tissue	Homo sapiens	liver cancer tumorous tissue
GSM3083688	LC162T	RNA		The microarray data of 152 tumorous and 91 adjacent liver tissues from HCC patients as well as 14 normal liver were normalized by robust multichip analysis (RMA) using affy package in R/Bioconductor.	GPL570	1	Human liver cancer #LC162, tumorous tissue	Homo sapiens	liver cancer tumorous tissue
GSM3083689	LC163T	RNA		The microarray data of 152 tumorous and 91 adjacent liver tissues from HCC patients as well as 14 normal liver were normalized by robust multichip analysis (RMA) using affy package in R/Bioconductor.	GPL570	1	Human liver cancer #LC163, tumorous tissue	Homo sapiens	liver cancer tumorous tissue
GSM3083690	LC164T	RNA		The microarray data of 152 tumorous and 91 adjacent liver tissues from HCC patients as well as 14 normal liver were normalized by robust multichip analysis (RMA) using affy package in R/Bioconductor.	GPL570	1	Human liver cancer #LC164, tumorous tissue	Homo sapiens	liver cancer tumorous tissue
GSM3083691	LC165T	RNA		The microarray data of 152 tumorous and 91 adjacent liver tissues from HCC patients as well as 14 normal liver were normalized by robust multichip analysis (RMA) using affy package in R/Bioconductor.	GPL570	1	Human liver cancer #LC165, tumorous tissue	Homo sapiens	liver cancer tumorous tissue
GSM3083692	LC166T	RNA		The microarray data of 152 tumorous and 91 adjacent liver tissues from HCC patients as well as 14 normal liver were normalized by robust multichip analysis (RMA) using affy package in R/Bioconductor.	GPL570	1	Human liver cancer #LC166, tumorous tissue	Homo sapiens	liver cancer tumorous tissue
GSM3083693	LC167T	RNA		The microarray data of 152 tumorous and 91 adjacent liver tissues from HCC patients as well as 14 normal liver were normalized by robust multichip analysis (RMA) using affy package in R/Bioconductor.	GPL570	1	Human liver cancer #LC167, tumorous tissue	Homo sapiens	liver cancer tumorous tissue
GSM3083694	LC168T	RNA		The microarray data of 152 tumorous and 91 adjacent liver tissues from HCC patients as well as 14 normal liver were normalized by robust multichip analysis (RMA) using affy package in R/Bioconductor.	GPL570	1	Human liver cancer #LC168, tumorous tissue	Homo sapiens	liver cancer tumorous tissue
GSM3083695	LC169T	RNA		The microarray data of 152 tumorous and 91 adjacent liver tissues from HCC patients as well as 14 normal liver were normalized by robust multichip analysis (RMA) using affy package in R/Bioconductor.	GPL570	1	Human liver cancer #LC169, tumorous tissue	Homo sapiens	liver cancer tumorous tissue
GSM3083696	LC170T	RNA		The microarray data of 152 tumorous and 91 adjacent liver tissues from HCC patients as well as 14 normal liver were normalized by robust multichip analysis (RMA) using affy package in R/Bioconductor.	GPL570	1	Human liver cancer #LC170, tumorous tissue	Homo sapiens	liver cancer tumorous tissue
GSM3083697	LC171T	RNA		The microarray data of 152 tumorous and 91 adjacent liver tissues from HCC patients as well as 14 normal liver were normalized by robust multichip analysis (RMA) using affy package in R/Bioconductor.	GPL570	1	Human liver cancer #LC171, tumorous tissue	Homo sapiens	liver cancer tumorous tissue
GSM3083698	LC172T	RNA		The microarray data of 152 tumorous and 91 adjacent liver tissues from HCC patients as well as 14 normal liver were normalized by robust multichip analysis (RMA) using affy package in R/Bioconductor.	GPL570	1	Human liver cancer #LC172, tumorous tissue	Homo sapiens	liver cancer tumorous tissue
GSM3083699	LC173T	RNA		The microarray data of 152 tumorous and 91 adjacent liver tissues from HCC patients as well as 14 normal liver were normalized by robust multichip analysis (RMA) using affy package in R/Bioconductor.	GPL570	1	Human liver cancer #LC173, tumorous tissue	Homo sapiens	liver cancer tumorous tissue
GSM3083700	LC174T	RNA		The microarray data of 152 tumorous and 91 adjacent liver tissues from HCC patients as well as 14 normal liver were normalized by robust multichip analysis (RMA) using affy package in R/Bioconductor.	GPL570	1	Human liver cancer #LC174, tumorous tissue	Homo sapiens	liver cancer tumorous tissue
GSM3083701	LC175T	RNA		The microarray data of 152 tumorous and 91 adjacent liver tissues from HCC patients as well as 14 normal liver were normalized by robust multichip analysis (RMA) using affy package in R/Bioconductor.	GPL570	1	Human liver cancer #LC175, tumorous tissue	Homo sapiens	liver cancer tumorous tissue
GSM3083702	LC176T	RNA		The microarray data of 152 tumorous and 91 adjacent liver tissues from HCC patients as well as 14 normal liver were normalized by robust multichip analysis (RMA) using affy package in R/Bioconductor.	GPL570	1	Human liver cancer #LC176, tumorous tissue	Homo sapiens	liver cancer tumorous tissue
GSM3083703	LC177T	RNA		The microarray data of 152 tumorous and 91 adjacent liver tissues from HCC patients as well as 14 normal liver were normalized by robust multichip analysis (RMA) using affy package in R/Bioconductor.	GPL570	1	Human liver cancer #LC177, tumorous tissue	Homo sapiens	liver cancer tumorous tissue
GSM3083704	LC178T	RNA		The microarray data of 152 tumorous and 91 adjacent liver tissues from HCC patients as well as 14 normal liver were normalized by robust multichip analysis (RMA) using affy package in R/Bioconductor.	GPL570	1	Human liver cancer #LC178, tumorous tissue	Homo sapiens	liver cancer tumorous tissue
GSM3083705	LC179T	RNA		The microarray data of 152 tumorous and 91 adjacent liver tissues from HCC patients as well as 14 normal liver were normalized by robust multichip analysis (RMA) using affy package in R/Bioconductor.	GPL570	1	Human liver cancer #LC179, tumorous tissue	Homo sapiens	liver cancer tumorous tissue
GSM3083706	LC180T	RNA		The microarray data of 152 tumorous and 91 adjacent liver tissues from HCC patients as well as 14 normal liver were normalized by robust multichip analysis (RMA) using affy package in R/Bioconductor.	GPL570	1	Human liver cancer #LC180, tumorous tissue	Homo sapiens	liver cancer tumorous tissue
GSM3083707	LC181T	RNA		The microarray data of 152 tumorous and 91 adjacent liver tissues from HCC patients as well as 14 normal liver were normalized by robust multichip analysis (RMA) using affy package in R/Bioconductor.	GPL570	1	Human liver cancer #LC181, tumorous tissue	Homo sapiens	liver cancer tumorous tissue
GSM3083708	LC182T	RNA		The microarray data of 152 tumorous and 91 adjacent liver tissues from HCC patients as well as 14 normal liver were normalized by robust multichip analysis (RMA) using affy package in R/Bioconductor.	GPL570	1	Human liver cancer #LC182, tumorous tissue	Homo sapiens	liver cancer tumorous tissue
GSM3083709	LC183T	RNA		The microarray data of 152 tumorous and 91 adjacent liver tissues from HCC patients as well as 14 normal liver were normalized by robust multichip analysis (RMA) using affy package in R/Bioconductor.	GPL570	1	Human liver cancer #LC183, tumorous tissue	Homo sapiens	liver cancer tumorous tissue
GSM3093665	L001N	genomic	DNA methylation profile of human liver cancer #L001, non-tumorous tissue	GenomeStudio software	GPL13534	1	Human liver cancer #L001, non-tumorous tissue	Homo sapiens	Liver cancer, non-tumorous tissue
GSM3093666	L001T	genomic	DNA methylation profile of human liver cancer #L001, tumorous tissue	GenomeStudio software	GPL13534	1	Human liver cancer #L001, tumorous tissue	Homo sapiens	Liver cancer, tumorous tissue
GSM3093667	L002N	genomic	DNA methylation profile of human liver cancer #L002, non-tumorous tissue	GenomeStudio software	GPL13534	1	Human liver cancer #L002, non-tumorous tissue	Homo sapiens	Liver cancer, non-tumorous tissue
GSM3093668	L002T	genomic	DNA methylation profile of human liver cancer #L002, tumorous tissue	GenomeStudio software	GPL13534	1	Human liver cancer #L002, tumorous tissue	Homo sapiens	Liver cancer, tumorous tissue
GSM3093669	L003N	genomic	DNA methylation profile of human liver cancer #L003, non-tumorous tissue	GenomeStudio software	GPL13534	1	Human liver cancer #L003, non-tumorous tissue	Homo sapiens	Liver cancer, non-tumorous tissue
GSM3093670	L003T	genomic	DNA methylation profile of human liver cancer #L003, tumorous tissue	GenomeStudio software	GPL13534	1	Human liver cancer #L003, tumorous tissue	Homo sapiens	Liver cancer, tumorous tissue
GSM3093671	L004N	genomic	DNA methylation profile of human liver cancer #L004, non-tumorous tissue	GenomeStudio software	GPL13534	1	Human liver cancer #L004, non-tumorous tissue	Homo sapiens	Liver cancer, non-tumorous tissue
GSM3093672	L004T	genomic	DNA methylation profile of human liver cancer #L004, tumorous tissue	GenomeStudio software	GPL13534	1	Human liver cancer #L004, tumorous tissue	Homo sapiens	Liver cancer, tumorous tissue
GSM3093673	L005N	genomic	DNA methylation profile of human liver cancer #L005, non-tumorous tissue	GenomeStudio software	GPL13534	1	Human liver cancer #L005, non-tumorous tissue	Homo sapiens	Liver cancer, non-tumorous tissue
GSM3093674	L005T	genomic	DNA methylation profile of human liver cancer #L005, tumorous tissue	GenomeStudio software	GPL13534	1	Human liver cancer #L005, tumorous tissue	Homo sapiens	Liver cancer, tumorous tissue
GSM3093675	L006N	genomic	DNA methylation profile of human liver cancer #L006, non-tumorous tissue	GenomeStudio software	GPL13534	1	Human liver cancer #L006, non-tumorous tissue	Homo sapiens	Liver cancer, non-tumorous tissue
GSM3093676	L006T	genomic	DNA methylation profile of human liver cancer #L006, tumorous tissue	GenomeStudio software	GPL13534	1	Human liver cancer #L006, tumorous tissue	Homo sapiens	Liver cancer, tumorous tissue
GSM3093677	L007N	genomic	DNA methylation profile of human liver cancer #L007, non-tumorous tissue	GenomeStudio software	GPL13534	1	Human liver cancer #L007, non-tumorous tissue	Homo sapiens	Liver cancer, non-tumorous tissue
GSM3093678	L007T	genomic	DNA methylation profile of human liver cancer #L007, tumorous tissue	GenomeStudio software	GPL13534	1	Human liver cancer #L007, tumorous tissue	Homo sapiens	Liver cancer, tumorous tissue
GSM3093679	L008N	genomic	DNA methylation profile of human liver cancer #L008, non-tumorous tissue	GenomeStudio software	GPL13534	1	Human liver cancer #L008, non-tumorous tissue	Homo sapiens	Liver cancer, non-tumorous tissue
GSM3093680	L008T	genomic	DNA methylation profile of human liver cancer #L008, tumorous tissue	GenomeStudio software	GPL13534	1	Human liver cancer #L008, tumorous tissue	Homo sapiens	Liver cancer, tumorous tissue
GSM3093681	L009N	genomic	DNA methylation profile of human liver cancer #L009, non-tumorous tissue	GenomeStudio software	GPL13534	1	Human liver cancer #L009, non-tumorous tissue	Homo sapiens	Liver cancer, non-tumorous tissue
GSM3093682	L009T	genomic	DNA methylation profile of human liver cancer #L009, tumorous tissue	GenomeStudio software	GPL13534	1	Human liver cancer #L009, tumorous tissue	Homo sapiens	Liver cancer, tumorous tissue
GSM3093683	L010N	genomic	DNA methylation profile of human liver cancer #L010, non-tumorous tissue	GenomeStudio software	GPL13534	1	Human liver cancer #L010, non-tumorous tissue	Homo sapiens	Liver cancer, non-tumorous tissue
GSM3093684	L010T	genomic	DNA methylation profile of human liver cancer #L010, tumorous tissue	GenomeStudio software	GPL13534	1	Human liver cancer #L010, tumorous tissue	Homo sapiens	Liver cancer, tumorous tissue
GSM3093685	L011N	genomic	DNA methylation profile of human liver cancer #L011, non-tumorous tissue	GenomeStudio software	GPL13534	1	Human liver cancer #L011, non-tumorous tissue	Homo sapiens	Liver cancer, non-tumorous tissue
GSM3093686	L011T	genomic	DNA methylation profile of human liver cancer #L011, tumorous tissue	GenomeStudio software	GPL13534	1	Human liver cancer #L011, tumorous tissue	Homo sapiens	Liver cancer, tumorous tissue
GSM3093687	L012N	genomic	DNA methylation profile of human liver cancer #L012, non-tumorous tissue	GenomeStudio software	GPL13534	1	Human liver cancer #L012, non-tumorous tissue	Homo sapiens	Liver cancer, non-tumorous tissue
GSM3093688	L012T	genomic	DNA methylation profile of human liver cancer #L012, tumorous tissue	GenomeStudio software	GPL13534	1	Human liver cancer #L012, tumorous tissue	Homo sapiens	Liver cancer, tumorous tissue
GSM3093689	L013N	genomic	DNA methylation profile of human liver cancer #L013, non-tumorous tissue	GenomeStudio software	GPL13534	1	Human liver cancer #L013, non-tumorous tissue	Homo sapiens	Liver cancer, non-tumorous tissue
GSM3093690	L013T	genomic	DNA methylation profile of human liver cancer #L013, tumorous tissue	GenomeStudio software	GPL13534	1	Human liver cancer #L013, tumorous tissue	Homo sapiens	Liver cancer, tumorous tissue
GSM3093691	L014N	genomic	DNA methylation profile of human liver cancer #L014, non-tumorous tissue	GenomeStudio software	GPL13534	1	Human liver cancer #L014, non-tumorous tissue	Homo sapiens	Liver cancer, non-tumorous tissue
GSM3093692	L014T	genomic	DNA methylation profile of human liver cancer #L014, tumorous tissue	GenomeStudio software	GPL13534	1	Human liver cancer #L014, tumorous tissue	Homo sapiens	Liver cancer, tumorous tissue
GSM3093693	L015N	genomic	DNA methylation profile of human liver cancer #L015, non-tumorous tissue	GenomeStudio software	GPL13534	1	Human liver cancer #L015, non-tumorous tissue	Homo sapiens	Liver cancer, non-tumorous tissue
GSM3093694	L015T	genomic	DNA methylation profile of human liver cancer #L015, tumorous tissue	GenomeStudio software	GPL13534	1	Human liver cancer #L015, tumorous tissue	Homo sapiens	Liver cancer, tumorous tissue
GSM3093695	L016N	genomic	DNA methylation profile of human liver cancer #L016, non-tumorous tissue	GenomeStudio software	GPL13534	1	Human liver cancer #L016, non-tumorous tissue	Homo sapiens	Liver cancer, non-tumorous tissue
GSM3093696	L016T	genomic	DNA methylation profile of human liver cancer #L016, tumorous tissue	GenomeStudio software	GPL13534	1	Human liver cancer #L016, tumorous tissue	Homo sapiens	Liver cancer, tumorous tissue
GSM3093697	L017N	genomic	DNA methylation profile of human liver cancer #L017, non-tumorous tissue	GenomeStudio software	GPL13534	1	Human liver cancer #L017, non-tumorous tissue	Homo sapiens	Liver cancer, non-tumorous tissue
GSM3093698	L017T	genomic	DNA methylation profile of human liver cancer #L017, tumorous tissue	GenomeStudio software	GPL13534	1	Human liver cancer #L017, tumorous tissue	Homo sapiens	Liver cancer, tumorous tissue
GSM3093699	L018N	genomic	DNA methylation profile of human liver cancer #L018, non-tumorous tissue	GenomeStudio software	GPL13534	1	Human liver cancer #L018, non-tumorous tissue	Homo sapiens	Liver cancer, non-tumorous tissue
GSM3093700	L018T	genomic	DNA methylation profile of human liver cancer #L018, tumorous tissue	GenomeStudio software	GPL13534	1	Human liver cancer #L018, tumorous tissue	Homo sapiens	Liver cancer, tumorous tissue
GSM3093701	L019N	genomic	DNA methylation profile of human liver cancer #L019, non-tumorous tissue	GenomeStudio software	GPL13534	1	Human liver cancer #L019, non-tumorous tissue	Homo sapiens	Liver cancer, non-tumorous tissue
GSM3093702	L019T	genomic	DNA methylation profile of human liver cancer #L019, tumorous tissue	GenomeStudio software	GPL13534	1	Human liver cancer #L019, tumorous tissue	Homo sapiens	Liver cancer, tumorous tissue
GSM3093703	L020N	genomic	DNA methylation profile of human liver cancer #L020, non-tumorous tissue	GenomeStudio software	GPL13534	1	Human liver cancer #L020, non-tumorous tissue	Homo sapiens	Liver cancer, non-tumorous tissue
GSM3093704	L020T	genomic	DNA methylation profile of human liver cancer #L020, tumorous tissue	GenomeStudio software	GPL13534	1	Human liver cancer #L020, tumorous tissue	Homo sapiens	Liver cancer, tumorous tissue
GSM3093705	L021N	genomic	DNA methylation profile of human liver cancer #L021, non-tumorous tissue	GenomeStudio software	GPL13534	1	Human liver cancer #L021, non-tumorous tissue	Homo sapiens	Liver cancer, non-tumorous tissue
GSM3093706	L021T	genomic	DNA methylation profile of human liver cancer #L021, tumorous tissue	GenomeStudio software	GPL13534	1	Human liver cancer #L021, tumorous tissue	Homo sapiens	Liver cancer, tumorous tissue
GSM3093707	L022N	genomic	DNA methylation profile of human liver cancer #L022, non-tumorous tissue	GenomeStudio software	GPL13534	1	Human liver cancer #L022, non-tumorous tissue	Homo sapiens	Liver cancer, non-tumorous tissue
GSM3093708	L022T	genomic	DNA methylation profile of human liver cancer #L022, tumorous tissue	GenomeStudio software	GPL13534	1	Human liver cancer #L022, tumorous tissue	Homo sapiens	Liver cancer, tumorous tissue
GSM3093709	L023N	genomic	DNA methylation profile of human liver cancer #L023, non-tumorous tissue	GenomeStudio software	GPL13534	1	Human liver cancer #L023, non-tumorous tissue	Homo sapiens	Liver cancer, non-tumorous tissue
GSM3093710	L023T	genomic	DNA methylation profile of human liver cancer #L023, tumorous tissue	GenomeStudio software	GPL13534	1	Human liver cancer #L023, tumorous tissue	Homo sapiens	Liver cancer, tumorous tissue
GSM3093711	L024N	genomic	DNA methylation profile of human liver cancer #L024, non-tumorous tissue	GenomeStudio software	GPL13534	1	Human liver cancer #L024, non-tumorous tissue	Homo sapiens	Liver cancer, non-tumorous tissue
GSM3093712	L024T	genomic	DNA methylation profile of human liver cancer #L024, tumorous tissue	GenomeStudio software	GPL13534	1	Human liver cancer #L024, tumorous tissue	Homo sapiens	Liver cancer, tumorous tissue
GSM3093713	L025N	genomic	DNA methylation profile of human liver cancer #L025, non-tumorous tissue	GenomeStudio software	GPL13534	1	Human liver cancer #L025, non-tumorous tissue	Homo sapiens	Liver cancer, non-tumorous tissue
GSM3093714	L025T	genomic	DNA methylation profile of human liver cancer #L025, tumorous tissue	GenomeStudio software	GPL13534	1	Human liver cancer #L025, tumorous tissue	Homo sapiens	Liver cancer, tumorous tissue
GSM3093715	L026N	genomic	DNA methylation profile of human liver cancer #L026, non-tumorous tissue	GenomeStudio software	GPL13534	1	Human liver cancer #L026, non-tumorous tissue	Homo sapiens	Liver cancer, non-tumorous tissue
GSM3093716	L026T	genomic	DNA methylation profile of human liver cancer #L026, tumorous tissue	GenomeStudio software	GPL13534	1	Human liver cancer #L026, tumorous tissue	Homo sapiens	Liver cancer, tumorous tissue
GSM3093717	L027N	genomic	DNA methylation profile of human liver cancer #L027, non-tumorous tissue	GenomeStudio software	GPL13534	1	Human liver cancer #L027, non-tumorous tissue	Homo sapiens	Liver cancer, non-tumorous tissue
GSM3093718	L027T	genomic	DNA methylation profile of human liver cancer #L027, tumorous tissue	GenomeStudio software	GPL13534	1	Human liver cancer #L027, tumorous tissue	Homo sapiens	Liver cancer, tumorous tissue
GSM3093719	L028N	genomic	DNA methylation profile of human liver cancer #L028, non-tumorous tissue	GenomeStudio software	GPL13534	1	Human liver cancer #L028, non-tumorous tissue	Homo sapiens	Liver cancer, non-tumorous tissue
GSM3093720	L028T	genomic	DNA methylation profile of human liver cancer #L028, tumorous tissue	GenomeStudio software	GPL13534	1	Human liver cancer #L028, tumorous tissue	Homo sapiens	Liver cancer, tumorous tissue
GSM3093721	L029N	genomic	DNA methylation profile of human liver cancer #L029, non-tumorous tissue	GenomeStudio software	GPL13534	1	Human liver cancer #L029, non-tumorous tissue	Homo sapiens	Liver cancer, non-tumorous tissue
GSM3093722	L029T	genomic	DNA methylation profile of human liver cancer #L029, tumorous tissue	GenomeStudio software	GPL13534	1	Human liver cancer #L029, tumorous tissue	Homo sapiens	Liver cancer, tumorous tissue
GSM3093723	L030N	genomic	DNA methylation profile of human liver cancer #L030, non-tumorous tissue	GenomeStudio software	GPL13534	1	Human liver cancer #L030, non-tumorous tissue	Homo sapiens	Liver cancer, non-tumorous tissue
GSM3093724	L030T	genomic	DNA methylation profile of human liver cancer #L030, tumorous tissue	GenomeStudio software	GPL13534	1	Human liver cancer #L030, tumorous tissue	Homo sapiens	Liver cancer, tumorous tissue
GSM3093725	L031N1	genomic	DNA methylation profile of human liver cancer #L031, non-tumorous tissue	GenomeStudio software	GPL13534	1	Human liver cancer #L031, non-tumorous tissue	Homo sapiens	Liver cancer, non-tumorous tissue
GSM3093726	L031T1	genomic	DNA methylation profile of human liver cancer #L031, primary tumorous tissue	GenomeStudio software	GPL13534	1	Human liver cancer #L031, primary tumorous tissue	Homo sapiens	Liver cancer, primary tumorous tissue
GSM3093727	L031T2	genomic	DNA methylation profile of human liver cancer #L031, recurrent tumorous tissue	GenomeStudio software	GPL13534	1	Human liver cancer #L031, recurrent tumorous tissue	Homo sapiens	Liver cancer, recurrent tumorous tissue
GSM3093728	L032N1	genomic	DNA methylation profile of human liver cancer #L032, non-tumorous tissue	GenomeStudio software	GPL13534	1	Human liver cancer #L032, non-tumorous tissue	Homo sapiens	Liver cancer, non-tumorous tissue
GSM3093729	L032T1	genomic	DNA methylation profile of human liver cancer #L032, primary tumorous tissue	GenomeStudio software	GPL13534	1	Human liver cancer #L032, primary tumorous tissue	Homo sapiens	Liver cancer, primary tumorous tissue
GSM3093730	L032T2	genomic	DNA methylation profile of human liver cancer #L032, recurrent tumorous tissue	GenomeStudio software	GPL13534	1	Human liver cancer #L032, recurrent tumorous tissue	Homo sapiens	Liver cancer, recurrent tumorous tissue
GSM3093731	L033N1	genomic	DNA methylation profile of human liver cancer #L033, non-tumorous tissue	GenomeStudio software	GPL13534	1	Human liver cancer #L033, non-tumorous tissue	Homo sapiens	Liver cancer, non-tumorous tissue
GSM3093732	L033T1	genomic	DNA methylation profile of human liver cancer #L033, primary tumorous tissue	GenomeStudio software	GPL13534	1	Human liver cancer #L033, primary tumorous tissue	Homo sapiens	Liver cancer, primary tumorous tissue
GSM3093733	L033T2	genomic	DNA methylation profile of human liver cancer #L033, recurrent tumorous tissue	GenomeStudio software	GPL13534	1	Human liver cancer #L033, recurrent tumorous tissue	Homo sapiens	Liver cancer, recurrent tumorous tissue
GSM3093734	L034N1	genomic	DNA methylation profile of human liver cancer #L034, non-tumorous tissue	GenomeStudio software	GPL13534	1	Human liver cancer #L034, non-tumorous tissue	Homo sapiens	Liver cancer, non-tumorous tissue
GSM3093735	L034T1	genomic	DNA methylation profile of human liver cancer #L034, primary tumorous tissue	GenomeStudio software	GPL13534	1	Human liver cancer #L034, primary tumorous tissue	Homo sapiens	Liver cancer, primary tumorous tissue
GSM3093736	L034T2	genomic	DNA methylation profile of human liver cancer #L034, recurrent tumorous tissue	GenomeStudio software	GPL13534	1	Human liver cancer #L034, recurrent tumorous tissue	Homo sapiens	Liver cancer, recurrent tumorous tissue
GSM3093737	L035N1	genomic	DNA methylation profile of human liver cancer #L035, non-tumorous tissue	GenomeStudio software	GPL13534	1	Human liver cancer #L035, non-tumorous tissue	Homo sapiens	Liver cancer, non-tumorous tissue
GSM3093738	L035T1	genomic	DNA methylation profile of human liver cancer #L035, primary tumorous tissue	GenomeStudio software	GPL13534	1	Human liver cancer #L035, primary tumorous tissue	Homo sapiens	Liver cancer, primary tumorous tissue
GSM3093739	L035T2	genomic	DNA methylation profile of human liver cancer #L035, recurrent tumorous tissue	GenomeStudio software	GPL13534	1	Human liver cancer #L035, recurrent tumorous tissue	Homo sapiens	Liver cancer, recurrent tumorous tissue
GSM3093740	L036N1	genomic	DNA methylation profile of human liver cancer #L036, non-tumorous tissue	GenomeStudio software	GPL13534	1	Human liver cancer #L036, non-tumorous tissue	Homo sapiens	Liver cancer, non-tumorous tissue
GSM3093741	L036T1	genomic	DNA methylation profile of human liver cancer #L036, primary tumorous tissue	GenomeStudio software	GPL13534	1	Human liver cancer #L036, primary tumorous tissue	Homo sapiens	Liver cancer, primary tumorous tissue
GSM3093742	L036T2	genomic	DNA methylation profile of human liver cancer #L036, recurrent tumorous tissue	GenomeStudio software	GPL13534	1	Human liver cancer #L036, recurrent tumorous tissue	Homo sapiens	Liver cancer, recurrent tumorous tissue
GSM3093743	L037N1	genomic	DNA methylation profile of human liver cancer #L037, non-tumorous tissue	GenomeStudio software	GPL13534	1	Human liver cancer #L037, non-tumorous tissue	Homo sapiens	Liver cancer, non-tumorous tissue
GSM3093744	L037T1	genomic	DNA methylation profile of human liver cancer #L037, primary tumorous tissue	GenomeStudio software	GPL13534	1	Human liver cancer #L037, primary tumorous tissue	Homo sapiens	Liver cancer, primary tumorous tissue
GSM3093745	L037T2	genomic	DNA methylation profile of human liver cancer #L037, recurrent tumorous tissue	GenomeStudio software	GPL13534	1	Human liver cancer #L037, recurrent tumorous tissue	Homo sapiens	Liver cancer, recurrent tumorous tissue
GSM3093746	L037T3	genomic	DNA methylation profile of human liver cancer #L037, re-recurrent tumorous tissue	GenomeStudio software	GPL13534	1	Human liver cancer #L037, re-recurrent tumorous tissue	Homo sapiens	Liver cancer, re-recurrent tumorous tissue
GSM3093747	L038N1	genomic	DNA methylation profile of human liver cancer #L038, non-tumorous tissue	GenomeStudio software	GPL13534	1	Human liver cancer #L038, non-tumorous tissue	Homo sapiens	Liver cancer, non-tumorous tissue
GSM3093748	L038T1	genomic	DNA methylation profile of human liver cancer #L038, primary tumorous tissue	GenomeStudio software	GPL13534	1	Human liver cancer #L038, primary tumorous tissue	Homo sapiens	Liver cancer, primary tumorous tissue
GSM3093749	L038T2	genomic	DNA methylation profile of human liver cancer #L038, recurrent tumorous tissue	GenomeStudio software	GPL13534	1	Human liver cancer #L038, recurrent tumorous tissue	Homo sapiens	Liver cancer, recurrent tumorous tissue
GSM3093750	L039N1	genomic	DNA methylation profile of human liver cancer #L039, non-tumorous tissue	GenomeStudio software	GPL13534	1	Human liver cancer #L039, non-tumorous tissue	Homo sapiens	Liver cancer, non-tumorous tissue
GSM3093751	L039T1	genomic	DNA methylation profile of human liver cancer #L039, primary tumorous tissue	GenomeStudio software	GPL13534	1	Human liver cancer #L039, primary tumorous tissue	Homo sapiens	Liver cancer, primary tumorous tissue
GSM3093752	L039T2	genomic	DNA methylation profile of human liver cancer #L039, recurrent tumorous tissue	GenomeStudio software	GPL13534	1	Human liver cancer #L039, recurrent tumorous tissue	Homo sapiens	Liver cancer, recurrent tumorous tissue
GSM3093753	L040N1	genomic	DNA methylation profile of human liver cancer #L040, non-tumorous tissue	GenomeStudio software	GPL13534	1	Human liver cancer #L040, non-tumorous tissue	Homo sapiens	Liver cancer, non-tumorous tissue
GSM3093754	L040T1	genomic	DNA methylation profile of human liver cancer #L040, primary tumorous tissue	GenomeStudio software	GPL13534	1	Human liver cancer #L040, primary tumorous tissue	Homo sapiens	Liver cancer, primary tumorous tissue
GSM3093755	L040T2	genomic	DNA methylation profile of human liver cancer #L040, recurrent tumorous tissue	GenomeStudio software	GPL13534	1	Human liver cancer #L040, recurrent tumorous tissue	Homo sapiens	Liver cancer, recurrent tumorous tissue
GSM3093756	L041N1	genomic	DNA methylation profile of human liver cancer #L041, non-tumorous tissue	GenomeStudio software	GPL13534	1	Human liver cancer #L041, non-tumorous tissue	Homo sapiens	Liver cancer, non-tumorous tissue
GSM3093757	L041T1	genomic	DNA methylation profile of human liver cancer #L041, primary tumorous tissue	GenomeStudio software	GPL13534	1	Human liver cancer #L041, primary tumorous tissue	Homo sapiens	Liver cancer, primary tumorous tissue
GSM3093758	L041T2	genomic	DNA methylation profile of human liver cancer #L041, recurrent tumorous tissue	GenomeStudio software	GPL13534	1	Human liver cancer #L041, recurrent tumorous tissue	Homo sapiens	Liver cancer, recurrent tumorous tissue
GSM3093759	L042N1	genomic	DNA methylation profile of human liver cancer #L042, non-tumorous tissue	GenomeStudio software	GPL13534	1	Human liver cancer #L042, non-tumorous tissue	Homo sapiens	Liver cancer, non-tumorous tissue
GSM3093760	L042T1	genomic	DNA methylation profile of human liver cancer #L042, primary tumorous tissue	GenomeStudio software	GPL13534	1	Human liver cancer #L042, primary tumorous tissue	Homo sapiens	Liver cancer, primary tumorous tissue
GSM3093761	L042T2	genomic	DNA methylation profile of human liver cancer #L042, recurrent tumorous tissue	GenomeStudio software	GPL13534	1	Human liver cancer #L042, recurrent tumorous tissue	Homo sapiens	Liver cancer, recurrent tumorous tissue
GSM3093762	L043N1	genomic	DNA methylation profile of human liver cancer #L043, non-tumorous tissue	GenomeStudio software	GPL13534	1	Human liver cancer #L043, non-tumorous tissue	Homo sapiens	Liver cancer, non-tumorous tissue
GSM3093763	L043T1	genomic	DNA methylation profile of human liver cancer #L043, primary tumorous tissue	GenomeStudio software	GPL13534	1	Human liver cancer #L043, primary tumorous tissue	Homo sapiens	Liver cancer, primary tumorous tissue
GSM3093764	L043T2	genomic	DNA methylation profile of human liver cancer #L043, recurrent tumorous tissue	GenomeStudio software	GPL13534	1	Human liver cancer #L043, recurrent tumorous tissue	Homo sapiens	Liver cancer, recurrent tumorous tissue
GSM3093765	L044N1	genomic	DNA methylation profile of human liver cancer #L044, non-tumorous tissue	GenomeStudio software	GPL13534	1	Human liver cancer #L044, non-tumorous tissue	Homo sapiens	Liver cancer, non-tumorous tissue
GSM3093766	L044T1	genomic	DNA methylation profile of human liver cancer #L044, primary tumorous tissue	GenomeStudio software	GPL13534	1	Human liver cancer #L044, primary tumorous tissue	Homo sapiens	Liver cancer, primary tumorous tissue
GSM3093767	L044T2	genomic	DNA methylation profile of human liver cancer #L044, recurrent tumorous tissue	GenomeStudio software	GPL13534	1	Human liver cancer #L044, recurrent tumorous tissue	Homo sapiens	Liver cancer, recurrent tumorous tissue
GSM3093768	L045N1	genomic	DNA methylation profile of human liver cancer #L045, non-tumorous tissue	GenomeStudio software	GPL13534	1	Human liver cancer #L045, non-tumorous tissue	Homo sapiens	Liver cancer, non-tumorous tissue
GSM3093769	L045T1	genomic	DNA methylation profile of human liver cancer #L045, primary tumorous tissue	GenomeStudio software	GPL13534	1	Human liver cancer #L045, primary tumorous tissue	Homo sapiens	Liver cancer, primary tumorous tissue
GSM3093770	L045T2	genomic	DNA methylation profile of human liver cancer #L045, recurrent tumorous tissue	GenomeStudio software	GPL13534	1	Human liver cancer #L045, recurrent tumorous tissue	Homo sapiens	Liver cancer, recurrent tumorous tissue
GSM3093771	L046N1	genomic	DNA methylation profile of human liver cancer #L046, non-tumorous tissue	GenomeStudio software	GPL13534	1	Human liver cancer #L046, non-tumorous tissue	Homo sapiens	Liver cancer, non-tumorous tissue
GSM3093772	L046T1	genomic	DNA methylation profile of human liver cancer #L046, primary tumorous tissue	GenomeStudio software	GPL13534	1	Human liver cancer #L046, primary tumorous tissue	Homo sapiens	Liver cancer, primary tumorous tissue
GSM3093773	L046T2	genomic	DNA methylation profile of human liver cancer #L046, recurrent tumorous tissue	GenomeStudio software	GPL13534	1	Human liver cancer #L046, recurrent tumorous tissue	Homo sapiens	Liver cancer, recurrent tumorous tissue
GSM3093774	L047N1	genomic	DNA methylation profile of human liver cancer #L047, non-tumorous tissue	GenomeStudio software	GPL13534	1	Human liver cancer #L047, non-tumorous tissue	Homo sapiens	Liver cancer, non-tumorous tissue
GSM3093775	L047T1	genomic	DNA methylation profile of human liver cancer #L047, primary tumorous tissue	GenomeStudio software	GPL13534	1	Human liver cancer #L047, primary tumorous tissue	Homo sapiens	Liver cancer, primary tumorous tissue
GSM3093776	L047T2	genomic	DNA methylation profile of human liver cancer #L047, recurrent tumorous tissue	GenomeStudio software	GPL13534	1	Human liver cancer #L047, recurrent tumorous tissue	Homo sapiens	Liver cancer, recurrent tumorous tissue
GSM3093777	L048N1	genomic	DNA methylation profile of human liver cancer #L048, non-tumorous tissue	GenomeStudio software	GPL13534	1	Human liver cancer #L048, non-tumorous tissue	Homo sapiens	Liver cancer, non-tumorous tissue
GSM3093778	L048T1	genomic	DNA methylation profile of human liver cancer #L048, primary tumorous tissue	GenomeStudio software	GPL13534	1	Human liver cancer #L048, primary tumorous tissue	Homo sapiens	Liver cancer, primary tumorous tissue
GSM3093779	L048T2	genomic	DNA methylation profile of human liver cancer #L048, recurrent tumorous tissue	GenomeStudio software	GPL13534	1	Human liver cancer #L048, recurrent tumorous tissue	Homo sapiens	Liver cancer, recurrent tumorous tissue

## Sheet: GSE14520-clinical
LCS ID	ID	Affy_GSM	Tissue Type	Predicted risk Metastasis Signature	Agilent_GSM	CGH_survival_group	Gender	Age	HBV viral status	ALT(>/<=50U/L)	Main Tumor Size (>/<=5 cm)	Multinodular	Cirrhosis	TNM staging	BCLC staging	CLIP staging	AFP (>/<=300ng/ml)	Survival status	Survival months	Recurr status	Recurr months
LCS_193A	03-195	GSM363205	Tumor	low			M	70	CC	low	small	N	N	I	0	0	high	0	58	0	58
LCS_094A	02-304	GSM363115	Tumor	low			M	74	CC	low	small	N	Y	I	A	0	low	0	66.6	0	66.6
LCS_085A	02-286	GSM362970	Tumor	low			M	39	CC	low	small	N	N	I	0	0	low	0	67.3	0	67.3
LCS_207A	03-228	GSM363354	Tumor	high			M	66	N	low	large	N	Y	I	A	1	high	1	10.4	1	10.4
LCS_272A	03-434	GSM363039	Tumor	low			M	54	N	low	large	N	Y	I	A	0	low	0	52.8	0	52.8
LCS_021A	03-077	GSM363209	Tumor	low			F	45	CC	low	small	N	Y	I	A	1	high	0	60.8	0	60.8
LCS_137A	02-448	GSM363344	Tumor	low			F	52	CC	low	small	N	Y	II	A	0	low	0	38.7	0	38.7
LCS_268A	03-419	GSM363271	Tumor	high			M	52	CC	low	large	N	Y	IIIC	C	0	low	0	28.7	0	28.7
LCS_046A	03-311	GSM363404	Tumor	low			M	46	CC	low	large	N	Y	IIIA	C	4	high	1	12	1	12
LCS_250A	03-342	GSM363217	Tumor	high			M	58	CC	low	small	Y	N	IIIC	C	1	low	0	54.5	0	54.5
LCS_211A	03-234	GSM363053	Tumor	low			F	57	CC	low	small	N	Y	I	A	0	low	0	57	0	57
LCS_048A	03-321	GSM363295	Tumor	low	GSM358056	G2	M	63	CC	low	large	N	Y	I	C	3	high	0	54.9	0	54.9
LCS_222A	03-262	GSM363272	Tumor	low			M	65	CC	low	large	Y	Y	II	A	2	high	0	56.3	0	56.3
LCS_047A	03-309	GSM363164	Tumor	low	GSM358055	G1	F	27	CC	low	small	N	N	I	A	1	high	0	55.2	0	55.2
LCS_095A	02-307	GSM362965	Tumor	high			M	57	CC	low	large	N	N	II	A	0	low	0	66.6	0	66.6
LCS_179A	03-138	GSM363126	Tumor	high			M	65	CC	low	large	N	Y	IIIB	A	1	high	0	59.5	1	59.5
LCS_210A	03-233	GSM363082	Tumor	low			M	64	CC	low	small	N	Y	II	0	0	low	0	57	0	57
LCS_143A	02-458	GSM363176	Tumor	low			F	65	CC	low	small	N	Y	I	A	0	low	0	50.7	0	50.7
LCS_033A	03-150	GSM363099	Tumor	high	GSM358045	G2	M	50	CC	low	large	Y	Y	III	B	2	high	1	30.9	1	30.9
LCS_056A	03-333	GSM363316	Tumor	low	GSM358062	G1	F	35	AVR-CC	low	small	N	Y	I	A	1	high	0	54.7	0	54.7
LCS_199A	03-218	GSM363178	Tumor	high			M	42	CC	low	small	N	N	II	A	0	low	0	57.3	1	41.6
LCS_116A	02-359	GSM363343	Tumor	low			F	30	CC	low	small	N	N	I	A	1	high	0	65.1	0	65.1
LCS_150A	03-017	GSM363033	Tumor	high			M	63	AVR-CC	low	small	N	Y	I	A	1	high	1	36.4	1	36
LCS_230A	03-274	GSM363055	Tumor	high			F	55	CC	low	large	N	Y	I	A	1	high	0	7.3	0	7.3
LCS_164A	03-061	GSM363100	Tumor	high			M	56	CC	low	large	N	Y	IIIB	C	4	high	1	3.4	1	1.5
LCS_182A	03-151	GSM363249	Tumor	high			F	60	CC	low	small	N	Y	II	A	1	high	0	59.2	0	59.2
LCS_333A	LCS-333	GSM363420	Tumor	high	GSM358083	G2	M	72	.	low	small	N	Y	.	.	.	high	1	7.3	1	0.2
LCS_254A	03-356	GSM362952	Tumor	low	GSM358082	G1	M	61	CC	low	small	N	Y	I	A	1	high	0	54.3	0	54.3
LCS_078A	02-269	GSM363130	Tumor	low			M	72	CC	low	large	N	Y	II	A	0	low	0	61.8	0	61.8
LCS_156A	03-042	GSM363149	Tumor	low			M	53	CC	low	large	N	N	I	A	0	low	0	14.4	0	14.4
LCS_341A	LCS-341	GSM363424	Tumor	low	GSM358085	G2	M	43	.	low	small	N	Y	.	.	.	low	0	63.8	0	63.8
LCS_106A	02-339	GSM363337	Tumor	high			F	53	CC	low	small	N	Y	I	A	1	high	0	65.5	0	65.5
LCS_274A	03-438	GSM363031	Tumor	low			M	58	CC	low	small	N	Y	II	A	0	low	0	52.8	1	20.8
LCS_075A	03-381	GSM363166	Tumor	low	GSM358079	G2	M	59	CC	low	large	N	Y	IIIB	A	1	high	0	53.8	0	53.8
LCS_152A	03-024	GSM363049	Tumor	high			M	45	AVR-CC	low	.	N	Y	I	A	0	high	0	62.4	0	62.4
LCS_159A	03-049	GSM363032	Tumor	high			M	52	CC	low	large	N	Y	IIIB	A	1	high	0	24.9	0	24.9
LCS_183A	03-162	GSM363072	Tumor	low			M	49	CC	low	small	N	N	I	A	0	low	0	10.4	0	10.4
LCS_415A	LCS-415	GSM363444	Tumor	high	GSM358098	G2	M	46	.	low	small	N	Y	.	.	.	low	1	7.3	1	5.3
LCS_066A	03-354	GSM363289	Tumor	low	GSM358072	G1	M	46	CC	low	small	N	Y	I	A	1	high	0	54.2	0	54.2
LCS_424A	LCS-424	GSM363446	Tumor	low	GSM358099	G1	M	50	.	low	large	N	Y	.	.	.	high	0	52.1	0	52.1
LCS_012A	03-196	GSM363296	Tumor	high	GSM358033	G2	F	52	AVR-CC	low	small	N	Y	II	A	2	high	1	27.5	1	27.5
LCS_206A	03-227	GSM363235	Tumor	high			M	41	CC	low	large	Y	Y	III	B	2	high	0	32.8	0	32.8
LCS_079A	02-271	GSM362958	Tumor	low			M	56	CC	low	large	N	Y	II	A	0	low	1	28.2	1	28.2
LCS_289A	03-457	GSM363366	Tumor	low			M	73	CC	low	large	N	Y	I	A	0	low	0	52.3	0	52.3
LCS_051A	03-292	GSM363311	Tumor	low	GSM358058	G2	M	77	CC	low	large	N	Y	II	A	0	low	0	19	0	19
LCS_180A	03-139	GSM363071	Tumor	low			M	35	CC	low	large	Y	Y	IIIB	C	3	high	1	13.8	1	13.8
LCS_266A	03-416	GSM363329	Tumor	low			M	56	AVR-CC	low	small	N	Y	I	A	0	low	0	53.2	0	53.2
LCS_044A	03-241	GSM363200	Tumor	low	GSM358053	G2	M	26	CC	low	small	N	Y	II	A	1	high	1	23.9	1	23.9
LCS_130A	02-429	GSM362984	Tumor	low			M	49	CC	low	small	N	Y	II	A	0	low	0	51.4	0	51.4
LCS_339A	LCS-339	GSM363422	Tumor	high	GSM358084	G2	M	67	.	low	small	N	Y	.	.	.	low	0	51.6	0	51.6
LCS_162A	03-057	GSM363037	Tumor	high			M	54	AVR-CC	low	small	N	Y	I	A	0	low	0	61.2	0	61.2
LCS_269A	03-424	GSM363362	Tumor	low			M	53	CC	low	small	N	Y	II	A	0	low	1	5.8	1	5.8
LCS_251A	03-343	GSM363357	Tumor	high			F	47	AVR-CC	low	large	N	Y	II	A	0	low	1	8.8	1	8.8
LCS_069A	03-364	GSM363080	Tumor	high	GSM358075	G2	M	49	CC	low	large	N	Y	IIIB	C	5	high	1	2.3	1	2.3
LCS_160A	03-054	GSM363125	Tumor	high			M	43	AVR-CC	low	large	N	Y	II	A	1	high	1	16.5	1	16.5
LCS_171A	03-102	GSM363106	Tumor	high			M	53	N	low	large	N	Y	IIIA	C	2	high	1	14.6	1	14.6
LCS_135A	02-445	GSM362988	Tumor	low			F	52	AVR-CC	low	small	N	Y	I	0	1	high	0	51.1	0	51.1
LCS_249A	03-336	GSM363107	Tumor	low			F	71	AVR-CC	low	small	N	Y	I	A	1	high	1	7	1	7
LCS_231A	03-277	GSM363355	Tumor	high			M	53	CC	low	small	N	Y	II	A	0	low	1	9.1	1	6.2
LCS_256A	03-374	GSM363087	Tumor	low			M	40	N	low	small	N	Y	I	A	1	high	0	54	1	18.5
LCS_228A	03-272	GSM363268	Tumor	high			M	56	AVR-CC	low	small	N	Y	I	A	1	high	0	56	0	56
LCS_177A	03-131	GSM363015	Tumor	high			M	39	CC	low	large	N	N	I	A	1	high	0	59.7	0	59.7
LCS_023A	03-082	GSM363014	Tumor	low	GSM358039	G1	M	61	CC	low	small	N	Y	I	A	0	low	0	60.7	1	32.7
LCS_273A	03-435	GSM363364	Tumor	low			M	49	CC	low	small	N	Y	I	A	0	low	1	27.1	1	10.2
LCS_014A	03-062	GSM363034	Tumor	low			F	30	CC	low	small	N	N	I	A	0	low	1	45.9	1	45.9
LCS_344A	LCS-344	GSM363428	Tumor	high	GSM358087	G2	M	76	.	low	large	N	Y	.	.	.	high	1	3.8	1	3.8
LCS_015A	03-071	GSM363078	Tumor	high	GSM358034	G1	M	47	CC	low	small	N	Y	IIIB	A	0	low	1	57.9	1	57.9
LCS_174A	03-112	GSM363202	Tumor	low			M	33	CC	low	small	N	Y	I	A	0	low	0	60	1	6.7
LCS_032A	03-148	GSM363332	Tumor	high			M	54	AVR-CC	low	large	N	Y	I	A	1	high	1	12.6	1	2.5
LCS_165A	03-073	GSM363313	Tumor	low			M	71	CC	low	large	N	Y	II	A	0	low	0	36.6	1	36.6
LCS_035A	03-186	GSM363017	Tumor	high			M	50	AVR-CC	low	large	Y	Y	IIIB	B	2	low	1	12.7	1	8.4
LCS_148A	03-012	GSM363294	Tumor	high			M	25	AVR-CC	low	small	Y	Y	II	A	2	high	0	62.6	0	62.6
LCS_167A	03-087	GSM363330	Tumor	high			M	50	CC	low	large	N	Y	I	A	0	low	1	12.6	1	12.6
LCS_343A	LCS-343	GSM363426	Tumor	high	GSM358086	G2	M	33	.	low	large	Y	Y	.	.	.	high	1	1.8	1	1.8
LCS_263A	03-404	GSM363360	Tumor	low			M	71	CC	low	small	N	Y	I	A	0	high	0	53.3	0	53.3
LCS_188A	03-180	GSM363008	Tumor	high			F	50	CC	low	small	Y	Y	II	B	1	low	0	58.4	1	23.6
LCS_253A	03-350	GSM363143	Tumor	high			F	48	CC	low	small	N	Y	II	0	0	low	1	32.6	1	32.6
LCS_426A	LCS-426	GSM363448	Tumor	low	GSM358100	G1	F	60	.	low	small	N	Y	.	.	.	low	0	51.7	0	51.7
LCS_134A	02-437	GSM363127	Tumor	high			M	55	CC	low	small	N	Y	II	A	1	high	1	22.2	1	14.6
LCS_245A	03-314	GSM363102	Tumor	low			M	49	CC	low	large	N	Y	II	A	0	low	1	37.9	1	37.9
LCS_090A	02-295	GSM363151	Tumor	low			F	70	CC	low	small	Y	Y	II	A	1	low	0	67.1	0	67.1
LCS_074A	03-398	GSM363124	Tumor	low			M	67	CC	low	small	N	Y	I	A	0	.	0	53.5	0	53.5
LCS_190A	03-187	GSM712542	Tumor	high			M	61	CC	low	small	N	Y	IIIA	C	2	high	1	7.5	1	4.4
LCS_031A	03-141	GSM363335	Tumor	low			M	45	CC	low	small	N	Y	I	A	0	low	0	59.4	0	59.4
LCS_142A	02-457	GSM363350	Tumor	high			M	43	CC	low	large	N	Y	I	A	1	high	0	62.9	0	62.9
LCS_197A	03-210	GSM363386	Tumor	high			M	61	CC	low	large	N	Y	IIIA	C	2	high	1	10	1	1.9
LCS_215A	03-243	GSM363207	Tumor	high			M	53	CC	low	large	N	Y	I	A	1	high	1	53.3	1	53.3
LCS_123A	02-384	GSM362986	Tumor	high			M	55	AVR-CC	low	small	N	Y	II	0	0	low	0	64.5	0	64.5
LCS_103A	02-325	GSM362972	Tumor	low			M	45	CC	low	small	N	Y	I	0	0	low	0	66	0	66
LCS_184A	03-164	GSM363186	Tumor	low			M	45	AVR-CC	low	small	N	Y	II	A	0	low	1	7.6	1	7.6
LCS_025A	03-101	GSM363288	Tumor	low	GSM358041	G2	M	56	CC	low	small	N	Y	I	A	1	high	0	60.3	1	35.2
LCS_140A	02-455	GSM363016	Tumor	low			M	44	AVR-CC	low	large	Y	Y	IIIA	B	1	low	0	2	0	2
LCS_109A	02-346	GSM363341	Tumor	high			M	32	CC	low	large	N	Y	II	A	1	high	0	65.4	0	65.4
LCS_236A	03-282	GSM363243	Tumor	low			M	69	CC	low	small	N	Y	I	A	1	low	0	55.8	0	55.8
LCS_259A	03-383	GSM363168	Tumor	low			M	51	CC	low	large	Y	Y	IIIA	B	1	low	0	53.8	0	53.8
LCS_209A	03-231	GSM363051	Tumor	high			M	43	CC	low	large	Y	Y	IIIA	B	2	high	0	20.6	0	20.6
LCS_213A	03-237	GSM363098	Tumor	high			M	60	AVR-CC	low	small	N	Y	II	0	1	high	0	56.9	1	21.3
LCS_208A	03-230	GSM363314	Tumor	low			F	48	AVR-CC	low	small	Y	N	II	A	2	high	0	57.1	0	57.1
LCS_264A	03-405	GSM363170	Tumor	low			M	59	CC	low	small	N	Y	I	0	0	low	0	53.3	0	53.3
LCS_132A	02-431	GSM363029	Tumor	high			M	48	CC	low	small	N	Y	I	A	0	low	0	51.3	0	51.3
LCS_039A	03-212	GSM362950	Tumor	high	GSM358050	G2	M	45	CC	low	small	N	Y	I	A	1	high	0	57.5	1	30.1
LCS_260A	03-387	GSM363298	Tumor	high			M	52	CC	low	small	N	N	I	A	1	high	0	53.6	1	40.1
LCS_117A	02-361	GSM363265	Tumor	high			M	41	CC	low	small	Y	Y	II	A	1	low	0	65.1	0	65.1
LCS_104A	02-335	GSM363038	Tumor	low			M	41	CC	low	small	N	Y	II	A	0	low	1	15.1	1	5.8
LCS_247A	03-316	GSM363309	Tumor	high			M	34	CC	low	small	N	Y	II	0	0	low	1	53	1	53
LCS_061A	03-361	GSM363104	Tumor	low	GSM358067	G2	M	59	CC	low	small	N	Y	I	A	0	low	1	35.9	1	29.9
LCS_216A	03-244	GSM363393	Tumor	high			M	46	AVR-CC	low	small	Y	Y	IIIA	C	3	high	1	4	1	4
LCS_120A	02-370	GSM363011	Tumor	high			M	57	CC	low	small	Y	Y	II	B	2	high	1	17.6	1	9.1
LCS_034A	03-149	GSM363180	Tumor	low	GSM358046	G2	M	52	CC	low	large	Y	Y	IIIA	B	2	high	1	47.1	1	3.2
LCS_237A	03-284	GSM363048	Tumor	low			M	50	AVR-CC	low	large	Y	Y	IIIA	B	2	high	1	20.3	1	20.3
LCS_275A	03-439	GSM363077	Tumor	low			M	40	CC	low	small	N	Y	I	0	1	high	0	52.7	0	52.7
LCS_279A	03-450	GSM363144	Tumor	high			M	72	N	low	small	N	Y	I	A	0	low	0	51.1	0	51.1
LCS_016A	03-064	GSM363336	Tumor	low	GSM358035	G2	M	63	CC	low	small	N	Y	I	A	0	low	1	8	1	8
LCS_401A	LCS-401	GSM363438	Tumor	high	GSM358095	G2	M	55	.	low	small	N	Y	.	.	.	low	0	56.6	0	56.6
LCS_153A	03-025	GSM363073	Tumor	high			M	41	CC	low	small	N	Y	II	A	1	high	1	26.5	1	21.8
LCS_099A	02-315	GSM362977	Tumor	low			M	41	CC	low	large	N	Y	I	A	0	low	0	66.3	0	66.3
LCS_286A	03-422	GSM363012	Tumor	low			M	61	CC	low	large	N	Y	I	A	0	low	1	4.5	1	4.5
LCS_240A	03-291	GSM363328	Tumor	low			M	63	AVR-CC	low	large	N	Y	I	A	0	high	1	12	1	12
LCS_084A	02-285	GSM363215	Tumor	low			M	48	CC	low	small	N	Y	I	0	1	high	0	18.6	0	18.6
LCS_238A	03-285	GSM363400	Tumor	low			M	58	CC	low	small	N	Y	II	A	0	low	0	55.6	1	19.1
LCS_072A	03-375	GSM363358	Tumor	low	GSM358077	G1	M	56	CC	low	small	N	Y	II	A	0	low	0	53.9	1	9.4
LCS_201A	03-220	GSM363391	Tumor	low			M	55	CC	low	small	N	Y	II	0	0	low	0	57.3	1	21.5
LCS_050A	03-319	GSM363333	Tumor	high			M	48	CC	low	large	N	Y	II	A	1	high	1	13.5	1	13.5
LCS_265A	03-407	GSM363083	Tumor	high			M	45	AVR-CC	low	small	N	N	I	0	0	low	0	53.3	0	53.3
LCS_011A	02-461	GSM363218	Tumor	high			M	48	CC	low	large	N	Y	IIIB	A	3	high	1	15.2	1	3.9
LCS_169A	03-093	GSM363086	Tumor	low			M	44	AVR-CC	low	small	Y	Y	II	A	2	high	0	60.5	0	60.5
LCS_100A	02-318	GSM363267	Tumor	low			M	54	CC	low	small	Y	Y	II	A	1	low	1	47.9	1	13.4
LCS_136A	02-447	GSM362994	Tumor	low			M	49	CC	low	small	N	Y	II	A	1	high	0	54.8	1	54.8
LCS_194A	03-199	GSM363224	Tumor	low			M	70	CC	low	small	N	Y	I	A	1	high	0	57.9	1	13.1
LCS_054A	03-322	GSM363269	Tumor	low	GSM358060	G2	M	55	AVR-CC	low	small	N	Y	I	A	0	low	1	52.7	1	12.4
LCS_126A	02-415	GSM363297	Tumor	high			F	58	.	low	large	N	Y	IIIB	A	1	high	0	3	0	3
LCS_278A	03-444	GSM363182	Tumor	low			M	50	CC	low	small	N	Y	I	A	0	low	0	52.7	0	52.7
LCS_045A	03-306	GSM363109	Tumor	high	GSM358054	G2	M	50	CC	low	small	N	Y	II	A	0	low	0	55.2	0	55.2
LCS_347A	LCS-347	GSM363432	Tumor	low	GSM358089	G1	M	41	.	low	large	N	Y	.	.	.	low	1	34.4	1	29.1
LCS_073A	03-384	GSM363054	Tumor	high	GSM358078	G1	M	51	CC	low	large	N	Y	II	A	0	low	0	53.8	0	53.8
LCS_018A	03-051	GSM363075	Tumor	low			F	54	CC	low	large	N	Y	IIIB	C	1	low	1	18	1	18
LCS_224A	03-265	GSM363129	Tumor	high			M	34	CC	low	large	Y	Y	IIIA	C	3	high	1	3.5	1	3.2
LCS_223A	03-263	GSM363101	Tumor	high			M	50	CC	low	small	N	Y	I	A	1	high	0	56.3	0	56.3
LCS_161A	03-055	GSM363378	Tumor	high			M	47	AVR-CC	low	small	N	Y	I	A	0	low	1	31.9	1	13.3
LCS_195A	03-200	GSM363232	Tumor	low			M	49	AVR-CC	low	small	N	N	II	A	0	low	0	57.9	1	30.7
LCS_127A	02-423	GSM362993	Tumor	low			M	50	CC	low	small	N	Y	I	A	1	high	0	3.8	1	3.8
LCS_282A	03-456	GSM363150	Tumor	high			M	68	CC	low	large	N	Y	II	A	1	high	1	3.3	1	3.3
LCS_093A	02-302	GSM363142	Tumor	low			M	28	CC	high	small	Y	Y	II	B	2	high	1	46.1	1	46.1
LCS_086A	02-287	GSM363013	Tumor	high			M	58	CC	high	small	N	Y	II	A	1	high	1	7.7	1	7.7
LCS_028A	03-121	GSM363331	Tumor	low	GSM358043	G2	F	54	AVR-CC	high	large	N	Y	I	A	1	high	1	36.5	1	28.4
LCS_009A	02-409	GSM363128	Tumor	high	GSM358032	G2	M	36	AVR-CC	high	small	N	Y	II	A	0	low	1	30.1	1	10
LCS_110A	02-347	GSM363315	Tumor	low			M	43	CC	high	small	N	Y	II	A	1	high	0	65.4	0	65.4
LCS_406A	LCS-406	GSM363442	Tumor	high	GSM358097	G2	M	42	.	high	small	Y	Y	.	.	.	high	1	4.6	1	1.3
LCS_172A	03-105	GSM363384	Tumor	high			M	43	AVR-CC	high	small	N	Y	II	A	0	low	1	51.6	1	51.6
LCS_291A	AN	GSM363147	Tumor	high			M	44	AVR-CC	high	small	Y	Y	II	B	1	low	1	28.7	1	28.7
LCS_290A	03-469	GSM363368	Tumor	low			M	66	.	high	small	N	Y	.	.	.	high	1	15.4	1	11
LCS_005A	02-407	GSM362947	Tumor	low	GSM358029	G1	M	67	CC	high	large	Y	Y	IIIA	B	1	low	1	59.2	1	50
LCS_234A	03-280	GSM363081	Tumor	high			M	34	CC	high	large	N	Y	IIIA	C	1	low	1	5.2	1	0.1
LCS_065A	03-363	GSM363052	Tumor	high	GSM358071	G2	M	46	CC	high	large	Y	Y	IIIA	C	2	low	1	14.3	1	14.3
LCS_102A	02-323	GSM362966	Tumor	low			M	58	AVR-CC	high	small	N	Y	I	A	0	low	0	66.1	0	66.1
LCS_010A	02-424	GSM363169	Tumor	high			M	45	AVR-CC	high	large	Y	Y	IIIA	B	2	high	0	39.4	0	39.4
LCS_040A	03-215	GSM363085	Tumor	high			M	49	CC	high	large	Y	Y	IIIA	B	2	high	1	54.8	1	46.3
LCS_200A	03-219	GSM363388	Tumor	high			F	58	CC	high	small	N	Y	I	0	0	low	0	57.3	1	11.6
LCS_043A	03-208	GSM363196	Tumor	low			M	42	CC	high	small	N	Y	I	A	0	low	0	57.7	1	51.1
LCS_019A	03-050	GSM362948	Tumor	low	GSM358036	G2	M	37	AVR-CC	high	small	Y	Y	II	A	1	low	0	61.4	1	8.8
LCS_267A	03-418	GSM363266	Tumor	low			M	35	CC	high	small	N	Y	IIIB	C	1	low	1	2.5	1	1.5
LCS_147A	02-466	GSM363326	Tumor	high			M	37	CC	high	small	N	Y	I	A	2	high	1	37.2	0	37.2
LCS_261A	03-394	GSM363230	Tumor	low			M	40	CC	high	large	N	Y	II	A	0	low	0	4.8	0	4.8
LCS_036A	03-214	GSM363237	Tumor	high	GSM358047	G2	M	69	CC	high	large	N	Y	I	A	1	high	0	57.5	1	4.7
LCS_166A	03-081	GSM363204	Tumor	high			M	53	CC	high	large	N	Y	IIIA	C	2	high	1	14.1	1	8.4
LCS_125A	02-396	GSM362992	Tumor	low			F	41	CC	high	large	N	Y	I	A	1	.	0	64.3	0	64.3
LCS_277A	03-443	GSM363264	Tumor	low			M	43	CC	high	large	Y	Y	III	B	1	low	1	17.8	1	17.8
LCS_243A	03-303	GSM363312	Tumor	low			F	53	CC	high	small	N	Y	II	A	0	low	0	55.3	0	55.3
LCS_057A	03-326	GSM363123	Tumor	low	GSM358063	G1	M	48	AVR-CC	high	large	N	Y	II	A	0	low	0	42.7	0	42.7
LCS_038A	03-213	GSM363245	Tumor	high	GSM358049	G2	M	47	CC	high	large	Y	Y	IIIA	C	3	high	0	57.5	0	57.5
LCS_284A	03-467	GSM363192	Tumor	low			M	50	CC	high	small	N	Y	I	0	0	low	0	52.2	0	52.2
LCS_121A	02-375	GSM363291	Tumor	low			M	54	CC	high	small	N	Y	I	A	0	low	1	50.1	1	43.2
LCS_192A	03-192	GSM363273	Tumor	low			M	56	CC	high	small	N	Y	I	A	0	low	0	58	0	58
LCS_281A	03-453	GSM363148	Tumor	high			M	64	CC	high	small	N	Y	II	A	2	high	0	52.4	1	11.8
LCS_189A	03-182	GSM363263	Tumor	high			M	39	AVR-CC	high	large	N	Y	IIIA	C	2	high	1	3	1	3
LCS_105A	02-337	GSM362978	Tumor	low			M	61	AVR-CC	high	small	N	Y	I	A	1	low	1	28.8	1	28.8
LCS_262A	03-397	GSM363056	Tumor	high			F	59	AVR-CC	high	small	Y	Y	II	B	2	high	1	19.2	1	19.2
LCS_088A	02-290	GSM363310	Tumor	high			M	41	AVR-CC	high	small	N	Y	II	A	0	low	1	23.5	1	23.5
LCS_175A	03-125	GSM363275	Tumor	low			F	67	CC	high	small	Y	Y	IIIB	A	1	low	0	59.8	0	59.8
LCS_196A	03-205	GSM363352	Tumor	high	GSM358081	G2	M	51	CC	high	small	N	Y	II	A	1	high	1	16.2	1	5.1
LCS_157A	03-043	GSM363293	Tumor	low			M	54	CC	high	small	N	Y	I	A	0	low	0	61.5	1	27.9
LCS_027A	03-119	GSM363292	Tumor	high	GSM358042	G2	M	53	CC	high	small	N	Y	I	A	0	low	0	59.9	0	59.9
LCS_129A	02-428	GSM363211	Tumor	high			M	61	CC	high	large	Y	Y	IIIA	C	3	high	1	8.9	1	8.9
LCS_068A	03-369	GSM362954	Tumor	high	GSM358074	G2	M	40	CC	high	small	N	Y	I	A	0	low	0	5.5	1	1.4
LCS_212A	03-235	GSM363070	Tumor	high			M	50	.	high	large	N	Y	.	.	.	high	0	57	0	57
LCS_107A	02-344	GSM363339	Tumor	high			F	49	AVR-CC	high	small	N	Y	II	0	1	high	0	65.4	0	65.4
LCS_063A	03-346	GSM363270	Tumor	low	GSM358069	G2	M	58	CC	high	small	Y	Y	II	B	1	low	1	21.3	1	21.3
LCS_097A	02-313	GSM363371	Tumor	low			F	69	CC	high	small	N	Y	I	A	0	low	0	66.3	0	66.3
LCS_185A	03-165	GSM363009	Tumor	high			M	50	CC	high	large	N	Y	II	A	1	high	0	58.9	0	58.9
LCS_122A	02-380	GSM362982	Tumor	high			M	39	CC	high	small	N	Y	I	A	0	low	0	64.6	0	64.6
LCS_203A	03-223	GSM363188	Tumor	low			M	35	AVR-CC	high	small	N	Y	II	A	0	low	0	57.3	1	46.3
LCS_002A	02-395	GSM363251	Tumor	low	GSM358026	G2	M	47	CC	high	small	Y	Y	IIIA	C	2	low	1	19.6	1	19.6
LCS_144A	02-459	GSM363057	Tumor	high			M	63	CC	high	small	Y	Y	II	A	1	low	1	60.5	1	22.8
LCS_205A	03-226	GSM363030	Tumor	high			M	58	CC	high	small	N	Y	IIIA	A	2	high	1	4.5	1	4.5
LCS_022A	03-099	GSM363274	Tumor	high	GSM358038	G2	M	53	CC	high	small	Y	Y	II	B	2	high	1	26.9	1	26.9
LCS_049A	03-317	GSM363146	Tumor	high	GSM358057	G2	M	50	CC	high	large	Y	Y	IIIA	C	2	low	0	54.9	0	54.9
LCS_004A	02-404	GSM362983	Tumor	low	GSM358028	G1	M	32	CC	high	small	N	Y	I	A	1	high	0	64.2	0	64.2
LCS_219A	03-255	GSM363222	Tumor	low			M	59	AVR-CC	high	small	N	Y	I	A	0	low	0	48.4	1	49.1
LCS_042A	03-206	GSM363074	Tumor	high	GSM358052	G1	M	41	CC	high	small	N	Y	II	A	0	low	0	57.7	0	57.7
LCS_400A	LCS-400	GSM363436	Tumor	high	GSM358094	G1	M	48	.	high	large	N	Y	.	.	.	high	1	3.8	1	0.8
LCS_248A	03-334	GSM363290	Tumor	high			F	63	CC	high	small	N	Y	I	0	0	low	0	54.7	0	54.7
LCS_007A	02-421	GSM362987	Tumor	low	GSM358031	G2	M	60	AVR-CC	high	small	N	Y	II	A	0	low	0	60.4	1	57.7
LCS_227A	03-270	GSM363035	Tumor	low			M	40	CC	high	large	N	Y	I	A	0	low	0	56.1	1	24.6
LCS_283A	03-460	GSM363036	Tumor	low			M	65	CC	high	small	N	Y	II	A	1	low	1	32.7	1	4.6
LCS_118A	02-363	GSM363079	Tumor	high			M	53	CC	high	large	N	Y	IIIA	C	2	high	1	7.8	1	5.2
LCS_146A	02-462	GSM363317	Tumor	high			M	58	CC	high	small	N	Y	I	0	1	high	0	62.8	1	8
LCS_163A	03-058	GSM363172	Tumor	high			M	67	CC	high	small	N	Y	II	A	0	low	1	6.7	1	6.7
LCS_149A	03-015	GSM363084	Tumor	low			M	67	CC	high	large	N	Y	I	A	0	low	0	62.6	1	48
LCS_145A	02-460	GSM363239	Tumor	high			M	54	AVR-CC	high	small	Y	Y	II	A	1	low	1	42.2	1	6.8
LCS_131A	02-430	GSM363121	Tumor	high			M	39	CC	high	small	Y	Y	IIIC	C	3	high	0	51.2	0	51.2
LCS_020A	03-070	GSM363108	Tumor	low	GSM358037	G1	M	49	CC	high	large	N	Y	II	A	0	low	0	48.8	0	48.8
LCS_151A	03-023	GSM363152	Tumor	low			M	39	CC	high	large	Y	Y	IIIA	C	4	high	1	8.3	1	8.3
LCS_191A	03-188	GSM363105	Tumor	high			M	36	AVR-CC	high	small	N	Y	II	A	1	low	0	9.5	1	9.5
LCS_173A	03-108	GSM363327	Tumor	low			M	52	AVR-CC	high	small	N	Y	I	A	0	low	0	60.1	0	60.1
LCS_108A	02-345	GSM363194	Tumor	high			M	44	AVR-CC	high	small	Y	Y	II	B	2	high	0	4.5	0	4.5
LCS_138A	02-452	GSM363346	Tumor	low			M	51	AVR-CC	high	large	N	Y	IIIB	A	0	low	1	14.3	1	7.3
LCS_403A	LCS-403	GSM363440	Tumor	high	GSM358096	G2	M	73	.	high	large	Y	N	.	.	.	high	0	55.5	1	20
LCS_089A	02-291	GSM363174	Tumor	high			M	48	CC	high	small	Y	Y	II	A	2	high	0	67.1	0	67.1
LCS_091A	02-298	GSM362976	Tumor	low			M	50	CC	high	small	N	Y	I	A	0	low	0	67	1	51.1
LCS_178A	03-133	GSM363190	Tumor	high			M	41	AVR-CC	high	small	N	Y	II	A	1	low	0	4.8	1	2.7
LCS_024A	03-088	GSM363069	Tumor	high	GSM358040	G2	M	34	CC	high	large	N	Y	IIIA	C	2	high	1	13.6	1	1.7
LCS_270A	03-425	GSM363247	Tumor	low			M	44	CC	high	small	N	N	I	A	0	low	0	52.9	0	52.9
LCS_062A	03-345	GSM363076	Tumor	high	GSM358068	G2	M	35	CC	high	large	Y	Y	IIIB	C	3	high	1	23	1	23
LCS_158A	03-047	GSM363376	Tumor	low			M	62	CC	high	small	N	Y	I	0	0	low	0	61.5	0	61.5
LCS_092A	02-301	GSM362959	Tumor	high			M	45	AVR-CC	high	small	N	Y	I	A	1	high	1	9.5	1	9.5
LCS_170A	03-098	GSM363226	Tumor	low			M	54	AVR-CC	high	large	N	Y	IIIC	C	0	low	0	60.4	1	19.4
LCS_154A	03-033	GSM363010	Tumor	high			M	47	CC	high	large	N	Y	I	A	1	.	0	62	0	62
LCS_071A	03-370	GSM363220	Tumor	high	GSM358076	G2	M	59	AVR-CC	high	large	Y	Y	IIIA	B	2	high	0	54.2	1	29.9
LCS_083A	02-284	GSM362964	Tumor	low			M	50	CC	high	small	N	Y	I	A	0	low	0	67.4	0	67.4
LCS_076A	03-464	GSM362956	Tumor	high	GSM358080	G2	M	33	AVR-CC	high	large	Y	Y	IIIA	B	1	.	1	13.3	1	13.3
LCS_139A	02-454	GSM363348	Tumor	high			M	41	CC	high	small	N	Y	I	A	0	low	0	14.3	1	4.2
LCS_198A	03-211	GSM363213	Tumor	low			M	50	N	high	large	N	N	II	C	0	low	0	57.6	1	2.9
LCS_041A	03-197	GSM363198	Tumor	high	GSM358051	G2	M	41	AVR-CC	high	small	N	Y	I	A	0	low	0	57.9	0	57.9
LCS_119A	02-366	GSM363184	Tumor	high			M	34	AVR-CC	high	large	Y	Y	IIIA	B	1	low	0	16.3	0	16.3
LCS_101A	02-321	GSM362960	Tumor	high			M	21	CC	high	small	N	Y	II	A	1	high	0	66.1	0	66.1
LCS_008A	02-416	GSM363145	Tumor	high			M	43	CC	high	small	N	N	I	A	0	low	1	33	1	26.4
LCS_067A	03-365	GSM363050	Tumor	low	GSM358073	G1	M	32	AVR-CC	high	small	Y	Y	II	B	2	high	0	54.2	1	2.8
LCS_029A	03-114	GSM362949	Tumor	high	GSM358044	G2	M	37	.	high	small	Y	Y	.	.	.	low	1	18.2	1	18.2
LCS_346A	LCS-346	GSM363430	Tumor	high	GSM358088	G2	M	47	.	high	small	N	Y	.	.	.	high	1	3.7	1	3.7
LCS_064A	03-360	GSM363241	Tumor	low	GSM358070	G1	M	55	CC	high	large	N	Y	I	A	1	high	0	54.2	0	54.2
LCS_241A	03-295	GSM363122	Tumor	low			M	49	AVR-CC	high	small	N	Y	I	A	0	low	0	55.4	0	55.4
LCS_096A	02-309	GSM362971	Tumor	low			M	52	AVR-CC	high	small	N	Y	I	A	2	high	1	48.1	1	40.4
LCS_204A	03-225	GSM363228	Tumor
LCS_285A	03-468	GSM363334	Tumor
LCS_393A	LCS-393	GSM363434	Tumor		GSM358093	G2
X02_342A	02-342	GSM712532	Tumor
X02_362A	02-362	GSM712534	Tumor
Normal1	Normal1	GSM363450	Normal
Normal2	Normal2	GSM363451	Normal
LCS_003B	02-387	GSM712536	Non-Tumor
LCS_004B	02-404	GSM362985	Non-Tumor
LCS_006B	02-402	GSM712537	Non-Tumor
LCS_007B	02-421	GSM362990	Non-Tumor
LCS_008B	02-416	GSM363155	Non-Tumor
LCS_009B	02-409	GSM363138	Non-Tumor
LCS_011B	02-461	GSM363221	Non-Tumor
LCS_012B	03-196	GSM363307	Non-Tumor
LCS_014B	03-062	GSM363381	Non-Tumor
LCS_015B	03-071	GSM363088	Non-Tumor
LCS_016B	03-064	GSM363262	Non-Tumor
LCS_018B	03-051	GSM363006	Non-Tumor
LCS_020B	03-070	GSM363119	Non-Tumor
LCS_021B	03-077	GSM363210	Non-Tumor
LCS_022B	03-099	GSM363286	Non-Tumor
LCS_023B	03-082	GSM363025	Non-Tumor
LCS_024B	03-088	GSM363000	Non-Tumor
LCS_025B	03-101	GSM363300	Non-Tumor
LCS_026B	03-116	GSM712538	Non-Tumor
LCS_027B	03-119	GSM363303	Non-Tumor
LCS_028B	03-121	GSM363257	Non-Tumor
LCS_031B	03-141	GSM363261	Non-Tumor
LCS_032B	03-148	GSM363258	Non-Tumor
LCS_033B	03-150	GSM363111	Non-Tumor
LCS_034B	03-149	GSM363181	Non-Tumor
LCS_035B	03-186	GSM363027	Non-Tumor
LCS_036B	03-214	GSM363287	Non-Tumor
LCS_038B	03-213	GSM363246	Non-Tumor
LCS_039B	03-212	GSM362951	Non-Tumor
LCS_040B	03-215	GSM363096	Non-Tumor
LCS_041B	03-197	GSM363199	Non-Tumor
LCS_042B	03-206	GSM363005	Non-Tumor
LCS_043B	03-208	GSM363197	Non-Tumor
LCS_044B	03-241	GSM363201	Non-Tumor
LCS_045B	03-306	GSM363120	Non-Tumor
LCS_046B	03-311	GSM363045	Non-Tumor
LCS_047B	03-309	GSM363165	Non-Tumor
LCS_048B	03-321	GSM363306	Non-Tumor
LCS_049B	03-317	GSM363157	Non-Tumor
LCS_050B	03-319	GSM363259	Non-Tumor
LCS_051B	03-292	GSM363319	Non-Tumor
LCS_054B	03-322	GSM363281	Non-Tumor
LCS_056B	03-333	GSM363324	Non-Tumor
LCS_057B	03-326	GSM363133	Non-Tumor
LCS_061B	03-361	GSM363159	Non-Tumor
LCS_062B	03-345	GSM363007	Non-Tumor
LCS_063B	03-346	GSM363282	Non-Tumor
LCS_064B	03-360	GSM363242	Non-Tumor
LCS_065B	03-363	GSM363063	Non-Tumor
LCS_066B	03-354	GSM363301	Non-Tumor
LCS_067B	03-365	GSM363061	Non-Tumor
LCS_068B	03-369	GSM362955	Non-Tumor
LCS_069B	03-364	GSM363091	Non-Tumor
LCS_071B	03-370	GSM363231	Non-Tumor
LCS_072B	03-375	GSM363359	Non-Tumor
LCS_073B	03-384	GSM363065	Non-Tumor
LCS_074B	03-398	GSM363134	Non-Tumor
LCS_075B	03-381	GSM363167	Non-Tumor
LCS_076B	03-464	GSM362957	Non-Tumor
LCS_078B	02-269	GSM363141	Non-Tumor
LCS_079B	02-271	GSM362961	Non-Tumor
LCS_083B	02-284	GSM362967	Non-Tumor
LCS_084B	02-285	GSM363216	Non-Tumor
LCS_085B	02-286	GSM362973	Non-Tumor
LCS_086B	02-287	GSM363024	Non-Tumor
LCS_089B	02-291	GSM363175	Non-Tumor
LCS_090B	02-295	GSM363162	Non-Tumor
LCS_091B	02-298	GSM362979	Non-Tumor
LCS_092B	02-301	GSM362962	Non-Tumor
LCS_093B	02-302	GSM363370	Non-Tumor
LCS_094B	02-304	GSM363114	Non-Tumor
LCS_095B	02-307	GSM362968	Non-Tumor
LCS_096B	02-309	GSM362974	Non-Tumor
LCS_097B	02-313	GSM363372	Non-Tumor
LCS_099B	02-315	GSM362980	Non-Tumor
LCS_100B	02-318	GSM363279	Non-Tumor
LCS_101B	02-321	GSM362963	Non-Tumor
LCS_102B	02-323	GSM362969	Non-Tumor
LCS_103B	02-325	GSM362975	Non-Tumor
LCS_104B	02-335	GSM363373	Non-Tumor
LCS_105B	02-337	GSM362981	Non-Tumor
LCS_106B	02-339	GSM363338	Non-Tumor
LCS_107B	02-344	GSM363340	Non-Tumor
LCS_108B	02-345	GSM363219	Non-Tumor
LCS_109B	02-346	GSM363342	Non-Tumor
LCS_110B	02-347	GSM363323	Non-Tumor
LCS_117B	02-361	GSM363277	Non-Tumor
LCS_118B	02-363	GSM363090	Non-Tumor
LCS_119B	02-366	GSM363185	Non-Tumor
LCS_120B	02-370	GSM363021	Non-Tumor
LCS_121B	02-375	GSM363302	Non-Tumor
LCS_122B	02-380	GSM362998	Non-Tumor
LCS_123B	02-384	GSM362989	Non-Tumor
LCS_125B	02-396	GSM362995	Non-Tumor
LCS_127B	02-423	GSM362996	Non-Tumor
LCS_128B	02-427	GSM712539	Non-Tumor
LCS_129B	02-428	GSM363212	Non-Tumor
LCS_130B	02-429	GSM362999	Non-Tumor
LCS_131B	02-430	GSM363131	Non-Tumor
LCS_132B	02-431	GSM363040	Non-Tumor
LCS_134B	02-437	GSM363137	Non-Tumor
LCS_135B	02-445	GSM362991	Non-Tumor
LCS_136B	02-447	GSM362997	Non-Tumor
LCS_137B	02-448	GSM363345	Non-Tumor
LCS_138B	02-452	GSM363347	Non-Tumor
LCS_139B	02-454	GSM363349	Non-Tumor
LCS_140B	02-455	GSM363374	Non-Tumor
LCS_142B	02-457	GSM363351	Non-Tumor
LCS_143B	02-458	GSM363177	Non-Tumor
LCS_144B	02-459	GSM363068	Non-Tumor
LCS_145B	02-460	GSM363240	Non-Tumor
LCS_146B	02-462	GSM363325	Non-Tumor
LCS_147B	02-466	GSM363139	Non-Tumor
LCS_148B	03-012	GSM363305	Non-Tumor
LCS_149B	03-015	GSM363095	Non-Tumor
LCS_150B	03-017	GSM363375	Non-Tumor
LCS_151B	03-023	GSM363163	Non-Tumor
LCS_152B	03-024	GSM363060	Non-Tumor
LCS_153B	03-025	GSM363004	Non-Tumor
LCS_154B	03-033	GSM363020	Non-Tumor
LCS_156B	03-042	GSM363160	Non-Tumor
LCS_157B	03-043	GSM363304	Non-Tumor
LCS_158B	03-047	GSM363058	Non-Tumor
LCS_159B	03-049	GSM363043	Non-Tumor
LCS_160B	03-054	GSM363135	Non-Tumor
LCS_161B	03-055	GSM363238	Non-Tumor
LCS_162B	03-057	GSM363380	Non-Tumor
LCS_163B	03-058	GSM363173	Non-Tumor
LCS_164B	03-061	GSM363112	Non-Tumor
LCS_165B	03-073	GSM363321	Non-Tumor
LCS_166B	03-081	GSM363382	Non-Tumor
LCS_167B	03-087	GSM363256	Non-Tumor
LCS_168B	03-089	GSM712540	Non-Tumor
LCS_169B	03-093	GSM363097	Non-Tumor
LCS_170B	03-098	GSM363227	Non-Tumor
LCS_171B	03-102	GSM363117	Non-Tumor
LCS_172B	03-105	GSM363156	Non-Tumor
LCS_173B	03-108	GSM363253	Non-Tumor
LCS_174B	03-112	GSM363203	Non-Tumor
LCS_177B	03-131	GSM363026	Non-Tumor
LCS_178B	03-133	GSM363191	Non-Tumor
LCS_179B	03-138	GSM363136	Non-Tumor
LCS_180B	03-139	GSM363002	Non-Tumor
LCS_181B	03-147	GSM712541	Non-Tumor
LCS_182B	03-151	GSM363250	Non-Tumor
LCS_183B	03-162	GSM363003	Non-Tumor
LCS_184B	03-164	GSM363187	Non-Tumor
LCS_185B	03-165	GSM363019	Non-Tumor
LCS_188B	03-180	GSM363018	Non-Tumor
LCS_190B	03-187	GSM363089	Non-Tumor
LCS_191B	03-188	GSM363116	Non-Tumor
LCS_192B	03-192	GSM363285	Non-Tumor
LCS_193B	03-195	GSM363206	Non-Tumor
LCS_194B	03-199	GSM363225	Non-Tumor
LCS_195B	03-200	GSM363233	Non-Tumor
LCS_196B	03-205	GSM363353	Non-Tumor
LCS_197B	03-210	GSM363252	Non-Tumor
LCS_198B	03-211	GSM363214	Non-Tumor
LCS_199B	03-218	GSM363179	Non-Tumor
LCS_200B	03-219	GSM363234	Non-Tumor
LCS_201B	03-220	GSM363132	Non-Tumor
LCS_203B	03-223	GSM363189	Non-Tumor
LCS_204B	03-225	GSM363229	Non-Tumor
LCS_205B	03-226	GSM363041	Non-Tumor
LCS_206B	03-227	GSM363236	Non-Tumor
LCS_208B	03-230	GSM363322	Non-Tumor
LCS_209B	03-231	GSM363062	Non-Tumor
LCS_210B	03-233	GSM363093	Non-Tumor
LCS_211B	03-234	GSM363064	Non-Tumor
LCS_212B	03-235	GSM363001	Non-Tumor
LCS_213B	03-237	GSM363110	Non-Tumor
LCS_215B	03-243	GSM363208	Non-Tumor
LCS_216B	03-244	GSM363397	Non-Tumor
LCS_219B	03-255	GSM363223	Non-Tumor
LCS_222B	03-262	GSM363284	Non-Tumor
LCS_223B	03-263	GSM363299	Non-Tumor
LCS_224B	03-265	GSM363140	Non-Tumor
LCS_227B	03-270	GSM363044	Non-Tumor
LCS_228B	03-272	GSM363280	Non-Tumor
LCS_230B	03-274	GSM363066	Non-Tumor
LCS_231B	03-277	GSM363356	Non-Tumor
LCS_234B	03-280	GSM363092	Non-Tumor
LCS_236B	03-282	GSM363244	Non-Tumor
LCS_237B	03-284	GSM363059	Non-Tumor
LCS_238B	03-285	GSM363023	Non-Tumor
LCS_240B	03-291	GSM363254	Non-Tumor
LCS_241B	03-295	GSM363402	Non-Tumor
LCS_243B	03-303	GSM363320	Non-Tumor
LCS_245B	03-314	GSM363113	Non-Tumor
LCS_247B	03-316	GSM363318	Non-Tumor
LCS_248B	03-334	GSM363407	Non-Tumor
LCS_249B	03-336	GSM363118	Non-Tumor
LCS_253B	03-350	GSM363153	Non-Tumor
LCS_254B	03-356	GSM362953	Non-Tumor
LCS_259B	03-383	GSM363417	Non-Tumor
LCS_260B	03-387	GSM363308	Non-Tumor
LCS_261B	03-394	GSM363195	Non-Tumor
LCS_262B	03-397	GSM363067	Non-Tumor
LCS_263B	03-404	GSM363361	Non-Tumor
LCS_264B	03-405	GSM363171	Non-Tumor
LCS_265B	03-407	GSM363094	Non-Tumor
LCS_266B	03-416	GSM363255	Non-Tumor
LCS_267B	03-418	GSM363278	Non-Tumor
LCS_268B	03-419	GSM363283	Non-Tumor
LCS_269B	03-424	GSM363363	Non-Tumor
LCS_270B	03-425	GSM363248	Non-Tumor
LCS_272B	03-434	GSM363047	Non-Tumor
LCS_273B	03-435	GSM363365	Non-Tumor
LCS_274B	03-438	GSM363042	Non-Tumor
LCS_275B	03-439	GSM363028	Non-Tumor
LCS_277B	03-443	GSM363276	Non-Tumor
LCS_278B	03-444	GSM363183	Non-Tumor
LCS_279B	03-450	GSM363154	Non-Tumor
LCS_281B	03-453	GSM363103	Non-Tumor
LCS_282B	03-456	GSM363161	Non-Tumor
LCS_283B	03-460	GSM363046	Non-Tumor
LCS_284B	03-467	GSM363193	Non-Tumor
LCS_285B	03-468	GSM363260	Non-Tumor
LCS_286B	03-422	GSM363022	Non-Tumor
LCS_289B	03-457	GSM363367	Non-Tumor
LCS_290B	03-469	GSM363369	Non-Tumor
LCS_291B	AN	GSM363158	Non-Tumor
LCS_333B	LCS-333	GSM363421	Non-Tumor
LCS_339B	LCS-339	GSM363423	Non-Tumor
LCS_341B	LCS-341	GSM363425	Non-Tumor
LCS_343B	LCS-343	GSM363427	Non-Tumor
LCS_344B	LCS-344	GSM363429	Non-Tumor
LCS_346B	LCS-346	GSM363431	Non-Tumor
LCS_347B	LCS-347	GSM363433	Non-Tumor
LCS_393B	LCS-393	GSM363435	Non-Tumor
LCS_400B	LCS-400	GSM363437	Non-Tumor
LCS_401B	LCS-401	GSM363439	Non-Tumor
LCS_403B	LCS-403	GSM363441	Non-Tumor
LCS_406B	LCS-406	GSM363443	Non-Tumor
LCS_415B	LCS-415	GSM363445	Non-Tumor
LCS_424B	LCS-424	GSM363447	Non-Tumor
LCS_426B	LCS-426	GSM363449	Non-Tumor
X02_342B	02-342	GSM712533	Non-Tumor
X02_362B	02-362	GSM712535	Non-Tumor

## Sheet: GSE214846-clinical
GSM6616574	sample1_HCC_tissue
GSM6616575	sample2_HCC_tissue
GSM6616576	sample3_HCC_tissue
GSM6616577	sample4_HCC_tissue
GSM6616578	sample5_HCC_tissue
GSM6616579	sample6_HCC_tissue
GSM6616580	sample7_HCC_tissue
GSM6616581	sample8_HCC_tissue
GSM6616582	sample9_HCC_tissue
GSM6616583	sample10_HCC_tissue
GSM6616584	sample11_HCC_tissue
GSM6616585	sample12_HCC_tissue
GSM6616586	sample13_HCC_tissue
GSM6616587	sample14_HCC_tissue
GSM6616588	sample15_HCC_tissue
GSM6616589	sample16_HCC_tissue
GSM6616590	sample17_HCC_tissue
GSM6616591	sample18_HCC_tissue
GSM6616592	sample19_HCC_tissue
GSM6616593	sample20_HCC_tissue
GSM6616594	sample21_HCC_tissue
GSM6616595	sample22_HCC_tissue
GSM6616596	sample23_HCC_tissue
GSM6616597	sample24_HCC_tissue
GSM6616598	sample25_HCC_tissue
GSM6616599	sample26_HCC_tissue
GSM6616600	sample27_HCC_tissue
GSM6616601	sample28_HCC_tissue
GSM6616602	sample29_HCC_tissue
GSM6616603	sample30_HCC_tissue
GSM6616604	sample31_HCC_tissue
GSM6616605	sample32_HCC_tissue
GSM6616606	sample33_HCC_tissue
GSM6616607	sample34_HCC_tissue
GSM6616608	sample35_HCC_tissue
GSM6616609	sample36_HCC_tissue
GSM6616610	sample37_HCC_tissue
GSM6616611	sample38_HCC_tissue
GSM6616612	sample39_HCC_tissue
GSM6616613	sample40_HCC_tissue
GSM6616614	sample41_HCC_tissue
GSM6616615	sample42_HCC_tissue
GSM6616616	sample43_HCC_tissue
GSM6616617	sample44_HCC_tissue
GSM6616618	sample45_HCC_tissue
GSM6616619	sample46_HCC_tissue
GSM6616620	sample47_HCC_tissue
GSM6616621	sample48_HCC_tissue
GSM6616622	sample49_HCC_tissue
GSM6616623	sample50_HCC_tissue
GSM6616624	sample51_HCC_tissue
GSM6616625	sample52_HCC_tissue
GSM6616626	sample53_HCC_tissue
GSM6616627	sample54_HCC_tissue
GSM6616628	sample55_HCC_tissue
GSM6616629	sample56_HCC_tissue
GSM6616630	sample57_HCC_tissue
GSM6616631	sample58_HCC_tissue
GSM6616632	sample59_HCC_tissue
GSM6616633	sample60_HCC_tissue
GSM6616634	sample61_HCC_tissue
GSM6616635	sample62_HCC_tissue
GSM6616636	sample63_HCC_tissue
GSM6616637	sample64_HCC_tissue
GSM6616638	sample65_HCC_tissue
GSM6616639	sample1_adjacent_non_HCC_tissue
GSM6616640	sample2_adjacent_non_HCC_tissue
GSM6616641	sample3_adjacent_non_HCC_tissue
GSM6616642	sample4_adjacent_non_HCC_tissue
GSM6616643	sample5_adjacent_non_HCC_tissue
GSM6616644	sample6_adjacent_non_HCC_tissue
GSM6616645	sample7_adjacent_non_HCC_tissue
GSM6616646	sample8_adjacent_non_HCC_tissue
GSM6616647	sample9_adjacent_non_HCC_tissue
GSM6616648	sample10_adjacent_non_HCC_tissue
GSM6616649	sample11_adjacent_non_HCC_tissue
GSM6616650	sample12_adjacent_non_HCC_tissue
GSM6616651	sample13_adjacent_non_HCC_tissue
GSM6616652	sample14_adjacent_non_HCC_tissue
GSM6616653	sample15_adjacent_non_HCC_tissue
GSM6616654	sample16_adjacent_non_HCC_tissue
GSM6616655	sample17_adjacent_non_HCC_tissue
GSM6616656	sample18_adjacent_non_HCC_tissue
GSM6616657	sample19_adjacent_non_HCC_tissue
GSM6616658	sample20_adjacent_non_HCC_tissue
GSM6616659	sample21_adjacent_non_HCC_tissue
GSM6616660	sample22_adjacent_non_HCC_tissue
GSM6616661	sample23_adjacent_non_HCC_tissue
GSM6616662	sample24_adjacent_non_HCC_tissue
GSM6616663	sample25_adjacent_non_HCC_tissue
GSM6616664	sample26_adjacent_non_HCC_tissue
GSM6616665	sample27_adjacent_non_HCC_tissue
GSM6616666	sample28_adjacent_non_HCC_tissue
GSM6616667	sample29_adjacent_non_HCC_tissue
GSM6616668	sample30_adjacent_non_HCC_tissue
GSM6616669	sample31_adjacent_non_HCC_tissue
GSM6616670	sample32_adjacent_non_HCC_tissue
GSM6616671	sample33_adjacent_non_HCC_tissue
GSM6616672	sample34_adjacent_non_HCC_tissue
GSM6616673	sample35_adjacent_non_HCC_tissue
GSM6616674	sample36_adjacent_non_HCC_tissue
GSM6616675	sample37_adjacent_non_HCC_tissue
GSM6616676	sample38_adjacent_non_HCC_tissue
GSM6616677	sample39_adjacent_non_HCC_tissue
GSM6616678	sample40_adjacent_non_HCC_tissue
GSM6616679	sample41_adjacent_non_HCC_tissue
GSM6616680	sample42_adjacent_non_HCC_tissue
GSM6616681	sample43_adjacent_non_HCC_tissue
GSM6616682	sample44_adjacent_non_HCC_tissue
GSM6616683	sample45_adjacent_non_HCC_tissue
GSM6616684	sample46_adjacent_non_HCC_tissue
GSM6616685	sample47_adjacent_non_HCC_tissue
GSM6616686	sample48_adjacent_non_HCC_tissue
GSM6616687	sample49_adjacent_non_HCC_tissue
GSM6616688	sample50_adjacent_non_HCC_tissue
GSM6616689	sample51_adjacent_non_HCC_tissue
GSM6616690	sample52_adjacent_non_HCC_tissue
GSM6616691	sample53_adjacent_non_HCC_tissue
GSM6616692	sample54_adjacent_non_HCC_tissue
GSM6616693	sample55_adjacent_non_HCC_tissue
GSM6616694	sample56_adjacent_non_HCC_tissue
GSM6616695	sample57_adjacent_non_HCC_tissue
GSM6616696	sample58_adjacent_non_HCC_tissue
GSM6616697	sample59_adjacent_non_HCC_tissue
GSM6616698	sample60_adjacent_non_HCC_tissue
GSM6616699	sample61_adjacent_non_HCC_tissue
GSM6616700	sample62_adjacent_non_HCC_tissue
GSM6616701	sample63_adjacent_non_HCC_tissue
GSM6616702	sample64_adjacent_non_HCC_tissue
GSM6616703	sample65_adjacent_non_HCC_tissue

## Sheet: GSE174570-clinical
GSM5319834	肝脏_HCC_肿瘤_10
GSM5319835	肝脏_HCC_肿瘤_12
GSM5319836	肝脏_HCC_肿瘤_13
GSM5319837	肝脏_HCC_肿瘤_14
GSM5319838	肝脏_HCC_肿瘤_18
GSM5319839	肝脏_HCC_肿瘤_19
GSM5319840	肝脏_HCC_肿瘤_20
GSM5319841	肝脏_HCC_肿瘤_23
GSM5319842	肝脏_HCC_肿瘤_25
GSM5319843	肝脏_HCC_肿瘤_28
GSM5319844	肝脏_HCC_肿瘤_29
GSM5319845	肝脏_HCC_Tumor_3
GSM5319846	肝脏_HCC_肿瘤_30
GSM5319847	肝脏_HCC_肿瘤_31
GSM5319848	肝脏_HCC_肿瘤_32
GSM5319849	肝脏_HCC_肿瘤_33
GSM5319850	肝脏_HCC_肿瘤_34
GSM5319851	肝脏_HCC_肿瘤_35
GSM5319852	肝脏_HCC_肿瘤_36
GSM5319853	肝脏_HCC_肿瘤_38
GSM5319854	肝脏_HCC_Tumor_4
GSM5319855	肝脏_HCC_肿瘤_40
GSM5319856	肝脏_HCC_肿瘤_41
GSM5319857	肝脏_HCC_肿瘤_42
GSM5319858	肝脏_HCC_肿瘤_43
GSM5319859	肝脏_HCC_肿瘤_44
GSM5319860	肝脏_HCC_肿瘤_45
GSM5319861	肝脏_HCC_肿瘤_47
GSM5319862	肝脏_HCC_肿瘤_48
GSM5319863	肝脏_HCC_肿瘤_49
GSM5319864	肝脏_HCC_Tumor_5
GSM5319865	肝脏_HCC_Tumor_50
GSM5319866	肝脏_HCC_肿瘤_51
GSM5319867	肝脏_HCC_Tumor_52
GSM5319868	肝脏_HCC_Tumor_53
GSM5319869	肝脏_HCC_Tumor_54
GSM5319870	肝脏_HCC_Tumor_58
GSM5319871	肝脏_HCC_Tumor_59
GSM5319872	肝脏_HCC_肿瘤_6
GSM5319873	肝脏_HCC_肿瘤_62
GSM5319874	肝脏_HCC_肿瘤_63
GSM5319875	肝脏_HCC_肿瘤_64
GSM5319876	肝脏_HCC_肿瘤_68
GSM5319877	肝脏_HCC_肿瘤_7
GSM5319878	肝脏_HCC_肿瘤_70
GSM5319879	肝脏_HCC_肿瘤_72
GSM5319880	肝脏_HCC_肿瘤_75
GSM5319881	肝脏_HCC_肿瘤_8
GSM5319882	肝脏_HCC_肿瘤_81
GSM5319883	肝脏_HCC_肿瘤_84
GSM5319884	肝脏_HCC_肿瘤_86
GSM5319885	肝脏_HCC_肿瘤_9
GSM5319886	肝脏_HCC_肿瘤_93
GSM5319887	肝脏_HCC_肿瘤_94
GSM5319888	肝脏_HCC_肿瘤_95
GSM5319889	肝脏_HCC_肿瘤_96
GSM5319890	肝脏_HCC_肿瘤_99
GSM5319891	肝脏_HCC_Nontumor_Adjacent_10
GSM5319892	肝脏_HCC_Nontumor_Adjacent_12
GSM5319893	肝脏_HCC_Nontumor_Adjacent_13
GSM5319894	肝脏_HCC_Nontumor_Adjacent_14
GSM5319895	肝脏_HCC_Nontumor_Adjacent_18
GSM5319896	肝脏_HCC_Nontumor_Adjacent_19
GSM5319897	肝脏_HCC_Nontumor_Adjacent_20
GSM5319898	肝脏_HCC_Nontumor_Adjacent_23
GSM5319899	肝脏_HCC_Nontumor_Adjacent_25
GSM5319900	肝脏_HCC_Nontumor_Adjacent_28
GSM5319901	肝脏_HCC_Nontumor_Adjacent_29
GSM5319902	肝脏_HCC_Nontumor_Adjacent_3
GSM5319903	肝脏_HCC_Nontumor_Adjacent_30
GSM5319904	肝脏_HCC_Nontumor_Adjacent_31
GSM5319905	肝脏_HCC_Nontumor_Adjacent_32
GSM5319906	肝脏_HCC_Nontumor_Adjacent_33
GSM5319907	肝脏_HCC_Nontumor_Adjacent_34
GSM5319908	肝脏_HCC_Nontumor_Adjacent_35
GSM5319909	肝脏_HCC_Nontumor_Adjacent_36
GSM5319910	肝脏_HCC_Nontumor_Adjacent_38
GSM5319911	肝脏_HCC_Nontumor_Adjacent_4
GSM5319912	肝脏_HCC_Nontumor_Adjacent_40
GSM5319913	肝脏_HCC_Nontumor_Adjacent_41
GSM5319914	肝脏_HCC_Nontumor_Adjacent_42
GSM5319915	肝脏_HCC_Nontumor_Adjacent_43
GSM5319916	肝脏_HCC_Nontumor_Adjacent_44
GSM5319917	肝脏_HCC_Nontumor_Adjacent_45
GSM5319918	肝脏_HCC_Nontumor_Adjacent_47
GSM5319919	肝脏_HCC_Nontumor_Adjacent_48
GSM5319920	肝脏_HCC_Nontumor_Adjacent_49
GSM5319921	肝脏_HCC_Nontumor_Adjacent_5
GSM5319922	肝脏_HCC_Nontumor_Adjacent_50
GSM5319923	肝脏_HCC_Nontumor_Adjacent_51
GSM5319924	肝脏_HCC_Nontumor_Adjacent_52
GSM5319925	肝脏_HCC_Nontumor_Adjacent_53
GSM5319926	肝脏_HCC_Nontumor_Adjacent_54
GSM5319927	肝脏_HCC_Nontumor_Adjacent_58
GSM5319928	肝脏_HCC_Nontumor_Adjacent_59
GSM5319929	肝脏_HCC_Nontumor_Adjacent_6
GSM5319930	肝脏_HCC_Nontumor_Adjacent_62
GSM5319931	肝脏_HCC_Nontumor_Adjacent_63
GSM5319932	肝脏_HCC_Nontumor_Adjacent_64
GSM5319933	肝脏_HCC_Nontumor_Adjacent_68
GSM5319934	肝脏_HCC_Nontumor_Adjacent_7
GSM5319935	肝脏_HCC_Nontumor_Adjacent_70
GSM5319936	肝脏_HCC_Nontumor_Adjacent_72
GSM5319937	肝脏_HCC_Nontumor_Adjacent_75
GSM5319938	肝脏_HCC_Nontumor_Adjacent_8
GSM5319939	肝脏_HCC_Nontumor_Adjacent_81
GSM5319940	肝脏_HCC_Nontumor_Adjacent_84
GSM5319941	肝脏_HCC_Nontumor_Adjacent_86
GSM5319942	肝脏_HCC_Nontumor_Adjacent_9
GSM5319943	肝脏_HCC_Nontumor_Adjacent_93
GSM5319944	肝脏_HCC_Nontumor_Adjacent_94
GSM5319945	肝脏_HCC_Nontumor_Adjacent_95
GSM5319946	肝脏_HCC_Nontumor_Adjacent_96
GSM5319947	肝脏_HCC_Nontumor_Adjacent_99

[truncated: 9 more sheets: GSE60502-clinical, GSE17856-clinical, GSE76427-clinical, GSE45114-clinical, ICGC-JP-HCC, FPH, GSE149614-clinical, IMvigor 210-clinical, GSE78220-clinical]
