# Supplementary material for: Bulk- and single cell-RNA sequencing reveal KIF20A as a key driver of hepatocellular carcinoma progression and immune evasion
Source: Front Immunol. 2024 Nov 1;15:1469827. doi: 10.3389/fimmu.2024.1469827 (PMC11563802; doi:10.3389/fimmu.2024.1469827)
Supplement: Supplementary file 3 [file Table2.xlsx]

## Sheet: PCR
sample	sample name	β-actin-1	β-actin-2	β-actin-3	average β-actin	stdev β-actin	KIF20A-1	KIF20A-2	KIF20A-3	average KIF20A	stdev KIF20A	△CT	△△CT	2^（-△△CT）
A1	D19A4402–C	16.98	16.78	17.36	17.04	0.294618	27.63	28.25	27.8	27.8933	0.320364	10.8533	-2.37333	5.18137
A2	D19A4402–P	18.4	18.41	18.72	18.51	0.181934	31.74	31.9	31.57	31.7367	0.165025	13.2267
A3	D19A4403–C	18.69	18.46	18.8	18.65	0.173494	26.41	26.4	26.65	26.4867	0.141539	7.83667	-3.44333	10.8779
A4	D19A4403–P	19.63	19.89	19.49	19.67	0.202978	31.31	30.73	30.81	30.95	0.314325	11.28
A5	D19A4404–C	16.93	16.54	16.93	16.8	0.225167	25.28	25.69	25.62	25.53	0.219317	8.73	-3.88667	14.7912
A6	D19A4404–P	17.83	18.22	17.86	17.97	0.217025	30.42	30.71	30.63	30.5867	0.149778	12.6167
A7	D19A4405–C	16.63	16.76	16.61	16.6667	0.0814453	23.38	23.3	23.64	23.44	0.177764	6.77333	-5.65	50.2134
A8	D19A4405–P	18.73	18.68	18.92	18.7767	0.126623	31.43	31.33	30.84	31.2	0.315753	12.4233
A9	D19A4406–C	17.75	17.62	17.83	17.7333	0.105987	25.57	25.58	26.15	25.7667	0.332014	8.03333	-2.53667	5.80247
A10	D19A4406–P	17.55	17.4	16.97	17.3067	0.301054	27.76	27.66	28.21	27.8767	0.292973	10.57
A11	D19A4407–C	15.48	14.95	15.29	15.24	0.268514	22.94	22.81	23.43	23.06	0.326956	7.82	-3.21667	9.29636
A12	D19A4407–P	19.73	19.69	19.43	19.6167	0.162891	30.64	30.58	30.74	30.6533	0.080829	11.0367
B1	D19A4408–C	15.97	15.71	16.16	15.9467	0.225906	24.32	24.75	24.73	24.6	0.242693	8.65333	N/A	N/A
B2	D19A4408–P	21.72	22.24	22.33	22.0967	0.329292	N/A	N/A	N/A	N/A	N/A	N/A
B3	D19A4409–C	16.86	16.76	17.26	16.96	0.264575	25.79	25.79	25.92	25.8333	0.0750555	8.87333	-2.96667	7.81728
B4	D19A4409–P	18.69	18.46	18.95	18.7	0.245153	30.74	30.38	30.5	30.54	0.183303	11.84
B5	D19A4410–C	17.58	17.22	17.51	17.4367	0.190875	28.97	29.5	29.34	29.27	0.271846	11.8333	0.0883333	0.940609
B6	D19A4410–P	18.56	18.5	18.77	18.61	0.141774	30.35	30.36	N/A	30.355	0.00707107	11.745
B7	D19A4411–C	18.66	18.79	19.13	18.86	0.242693	29.62	29.55	29.38	29.5167	0.123423	10.6567	-0.276667	1.21139
B8	D19A4411–P	19.55	19.52	19.72	19.5967	0.107858	30.78	30.54	30.27	30.53	0.255147	10.9333
B9	D19A4412–C	16.51	15.95	16.28	16.2467	0.281484	24.4	24.52	24.58	24.5	0.0916515	8.25333	-1.85667	3.6217
B10	D19A4412–P	20.24	19.66	19.94	19.9467	0.290057	30.27	29.8	30.1	30.0567	0.237978	10.11
B11	D19A4413–C	17.96	18.27	18.3	18.1767	0.188237	25.33	25.57	25.59	25.4967	0.144684	7.32	-3.88167	14.74
B12	D19A4413–P	19.21	18.95	18.88	19.0133	0.173877	N/A	30.21	30.22	30.215	0.00707107	11.2017
C1	D19A4414–C	16.61	16.24	16.49	16.4467	0.188768	23.41	23.67	23.49	23.5233	0.133167	7.07667	-5.71333	52.4668
C2	D19A4414–P	17.68	17.22	17.72	17.54	0.277849	30.36	30.65	29.98	30.33	0.336006	12.79
C3	D19A4415–C	16.69	16.44	16.76	16.63	0.168226	26.69	26.53	26.39	26.5367	0.150111	9.90667	N/A	N/A
C4	D19A4415–P	20.46	19.94	20.51	20.3033	0.315647	N/A	N/A	N/A	N/A	N/A	N/A
C5	D19A4416–C	17.55	17.49	17.72	17.5867	0.119304	27.91	28.31	27.72	27.98	0.301164	10.3933	-1.82	3.53081
C6	D19A4416–P	18.3	18.28	18.43	18.3367	0.0814453	30.23	30.82	30.6	30.55	0.298161	12.2133
C7	D19A4417–C	17.94	18.37	17.86	18.0567	0.274287	24.44	24.45	24.82	24.57	0.216564	6.51333	-5.20333	36.8434
C8	D19A4417–P	18.54	18.23	18.7	18.49	0.238956	30.46	29.87	30.29	30.2067	0.303699	11.7167
C9	D19A4418–C	18.31	17.76	17.9	17.99	0.285832	27.51	27.54	27.75	27.6	0.130767	9.61	-2.03333	4.0935
C10	D19A4418–P	18.91	18.78	19.21	18.9667	0.22053	N/A	30.61	N/A	30.61	N/A	11.6433
C11	D19A4419–C	17.74	17.56	17.74	17.68	0.103923	27.37	27.57	27.44	27.46	0.101489	9.78	-1.79	3.45815
C12	D19A4419–P	19.58	19.41	19.29	19.4267	0.145717	30.78	30.87	31.34	30.9967	0.300721	11.57
D1	D19A4420–C	15.79	15.37	15.96	15.7067	0.303699	23.3	23.3	23.31	23.3033	0.0057735	7.59667	-3.82333	14.1559
D2	D19A4420–P	19.74	19.44	19.74	19.64	0.173205	31.26	N/A	30.86	31.06	0.282843	11.42
D3	D19A4421–C	19.21	18.63	19.08	18.9733	0.304357	27.43	27.58	27.32	27.4433	0.130512	8.47	-3.81667	14.0907
D4	D19A4421–P	18.45	18.28	18.39	18.3733	0.0862168	30.85	30.39	30.74	30.66	0.240208	12.2867
D5	D19A4422–C	16.2	15.62	15.84	15.8867	0.292803	23.49	22.99	23.56	23.3467	0.310859	7.46	-3.51	11.3924
D6	D19A4422–P	18.78	18.89	19.19	18.9533	0.212211	29.76	29.73	30.28	29.9233	0.309246	10.97
D7	D19A4423–C	20.81	20.93	20.71	20.8167	0.110151	25.28	25.29	25.67	25.4133	0.222336	4.59667
D8	D19A4424–C	18.97	18.99	18.98	18.98	0.01	26.49	26.33	26	26.2733	0.249867	7.29333
D9	D19A4425–C	19.17	18.75	18.8	18.9067	0.22942	25.84	25.18	25.54	25.52	0.330454	6.61333
D10	D19A4426–C	17.46	17.35	17.36	17.39	0.0608276	25.73	25.16	25.56	25.4833	0.292632	8.09333
D11	D19A4427–C	18.99	19.34	18.79	19.04	0.278388	28.71	29.31	28.87	28.9633	0.310698	9.92333
D12	D19A4428–C	20.33	19.9	20.42	20.2167	0.277909	24.41	24.3	24.61	24.44	0.157162	4.22333
E1	D19A4429–C	18.74	18.72	18.84	18.7667	0.064291	25.95	26.55	26.28	26.26	0.3005	7.49333
E2	D19A4430–C	19.95	19.81	20.29	20.0167	0.246847	25.97	26.34	26.23	26.18	0.19	6.16333
E3	D19A4431–C	19.43	19.75	19.66	19.6133	0.165025	26.51	26.46	26.93	26.6333	0.258134	7.02
E4	D19A4432–C	20.39	20.45	20.48	20.44	0.0458258	26.64	26.61	27.14	26.7967	0.297714	6.35667
E5	D19A4433–C	21.93	21.67	21.72	21.7733	0.137961	28.57	28.47	28.98	28.6733	0.270247	6.9
E6	D19A4434–C	17.53	17.65	17.52	17.5667	0.0723418	25.15	24.53	24.92	24.8667	0.313422	7.3
E7	D19A4435–C	16.62	16.59	16.84	16.6833	0.136504	24.77	24.78	25.23	24.9267	0.262742	8.24333
E8	D19A4436–C	17.67	17.38	17.85	17.6333	0.237136	27.24	27.88	27.41	27.51	0.331512	9.87667
E9	D19A4437–C	17.61	17.63	17.61	17.6167	0.011547	25.52	24.89	25.41	25.2733	0.336502	7.65667
E10	D19A4438–C	16.83	16.74	16.81	16.7933	0.0472582	23.77	23.46	23.85	23.6933	0.205994	6.9
E11	D19A4439–C	17.43	17.33	17.23	17.33	0.1	24.82	24.55	24.66	24.6767	0.135769	7.34667
E12	D19A4440–C	17.81	17.66	17.65	17.7067	0.0896289	25.79	25.72	25.68	25.73	0.0556776	8.02333
F1	D19A4441–C	16.63	16.57	16.85	16.6833	0.147422	24.58	24.83	24.87	24.76	0.157162	8.07667
F2	D19A4442–C	16.24	15.84	16.41	16.1633	0.292632	24.56	24.83	24.92	24.77	0.18735	8.60667
F3	D19A4443–C	17.27	16.94	17.36	17.19	0.221133	23.21	22.82	22.93	22.9867	0.20108	5.79667
F4	D19A4444–C	18.69	18.59	18.63	18.6367	0.0503322	26.43	25.89	26.37	26.23	0.295973	7.59333
F5	D19A4445–C	17.86	17.51	17.91	17.76	0.217945	25.93	26.51	26.48	26.3067	0.326548	8.54667
F6	D19A4446–C	16.81	17.37	16.94	17.04	0.293087	25.74	25.51	25.8	25.6833	0.15308	8.64333
F7	D19A4447–C	15.7	15.47	15.59	15.5867	0.115036	24.23	24.35	24.5	24.36	0.135277	8.77333
F8	D19A4448–C	17.66	17.33	17.76	17.5833	0.225019	28.73	29.31	28.83	28.9567	0.310054	11.3733
F9	D19A4449–C	17.35	16.83	17.3	17.16	0.28688	25.15	24.6	24.63	24.7933	0.309246	7.63333
F10	D19A4450–C	22.24	21.67	21.86	21.9233	0.29023	26.92	26.65	26.57	26.7133	0.183394	4.79
F11	D19A4451–C	18.3	18.3	17.91	18.17	0.225167	26.73	26.62	26.79	26.7133	0.0862168	8.54333
F12	D19A4452–C	20.94	20.73	20.76	20.81	0.113578	26.36	26.36	26.51	26.41	0.0866025	5.6
G1	D19A4453–C	18.65	18.46	18.37	18.4933	0.142945	25.69	25.72	25.82	25.7433	0.0680686	7.25
G2	D19A4454–C	18.68	18.67	18.99	18.78	0.181934	27.65	27.46	27.8	27.6367	0.170392	8.85667
G3	D19A4455–C	21.84	21.67	22.16	21.89	0.248797	30.21	29.77	29.63	29.87	0.302655	7.98
G4	D19A4456–C	19.53	19.77	19.58	19.6267	0.126623	25.53	25.86	25.3	25.5633	0.281484	5.93667
G5	D19A4457–C	18.76	18.56	18.85	18.7233	0.148436	25.63	25.8	25.76	25.73	0.0888819	7.00667
G6	D19A4458–C	18.98	18.98	19.16	19.04	0.103923	27.23	26.82	27.4	27.15	0.298161	8.11
G7	D19A4459–C	16.61	16.43	16.9	16.6467	0.237136	26.28	26.42	26.63	26.4433	0.176163	9.79667
G8	D19A4460–C	15.85	15.63	16.14	15.8733	0.255799	23.58	23.74	23.64	23.6533	0.080829	7.78
G9	D19A4461–C	15.32	15.74	15.5	15.52	0.210713	23.81	24.2	24.41	24.14	0.304467	8.62
G10	D19A4462–C	14.55	14.67	14.63	14.6167	0.061101	23.48	23.65	23.7	23.61	0.115326	8.99333
G11	D19A4463–C	15.44	15.81	15.63	15.6267	0.185023	25	24.72	24.98	24.9	0.156205	9.27333
G12	D19A4464–C	15.33	14.92	14.84	15.03	0.262869	22.66	22.67	23.21	22.8467	0.314696	7.81667
H1	D19A4465–C	16.95	16.86	16.95	16.92	0.0519615	24.36	24.31	24.83	24.5	0.28688	7.58
H2	D19A4466–C	19.37	18.78	19	19.05	0.298161	28.59	28.46	28.96	28.67	0.259422	9.62
H3	D19A4467-C	19.46	19.45	19.46	19.4567	0.0057735	30.94	30.48	30.5	30.64	0.26	11.1833
